# Supplementary material for: Bis(2-amino-3-carb­oxy­pyridinium) sulfate trihydrate
Source: Acta Crystallogr Sect E Struct Rep Online. 2011 Mar 23;67(Pt 4):o953–4. doi: 10.1107/S1600536811010191 (PMC3099893; doi:10.1107/S1600536811010191)
Supplement: Supplementary file 1 [file e-67-0o953-sup1.cif]

##############################################################################
###                                                                        ###
###        Electronic paper (Acta Crystallographica Section E)             ###
###                                                                        ###
##############################################################################
#                                                                            #
# This CIF contains the data in a paper accepted for publication in Acta     #
# Crystallographica Section E. It conforms to the requirements of Notes      #
# for Authors for Section E, and has been peer reviewed under the auspices   #
# of the IUCr Commission on Journals.                                        #
#                                                                            #
# Full details of the Crystallographic Information File format               #
# are given in the paper "The Crystallographic Information File (CIF):       #
# a New Standard Archive File for Crystallography" by S. R. Hall, F. H.      #
# Allen and I. D. Brown [Acta Cryst. (1991), A47, 655-685].                  #
#                                                                            #
# The current version of the core CIF dictionary is obtainable from          #
# ftp://ftp.iucr.org/pub/cif_core.dic. The current version number is 2.4.    #
#                                                                            #
# Software is freely available for graphical display of the structure(s) in  #
# this CIF.  For information consult the CIF home page http://www.iucr.org/  #
# cif/home.html                                                              #
#                                                                            #
# This file may be used for bona fide research purposes within the           #
# scientific community so long as proper attribution is given to the journal # 
# article from which it was obtained.                                        #
#                                                                            #
##############################################################################
                                             
data_global
_audit_creation_method     'WinGX routine CIF_UPDATE'
_audit_conform_dict_name     cif_core.dic
_audit_conform_dict_version     2.3
_journal_date_recd_electronic     2011-03-09
_journal_date_accepted     2011-03-17
_journal_name_full     'Acta Crystallographica, Section E'
_journal_year     2011
_journal_volume     67
_journal_issue      4
_journal_page_first     o953
_journal_page_last     o954
_journal_paper_category     QO
_journal_coeditor_code     LH5219
_publ_contact_author_name     'Berrah, Fadila'
_publ_contact_author_address
;
Laboratoire de chimie appliqu\'ee et technologie des mat\'eriaux
LCATM,Universit\'e Larbi Ben M'Hidi,
04000 Oum El Bouaghi.
Alg\'erie
;
_publ_contact_author_email     fadilaber@yahoo.fr
_publ_contact_author_fax     '00 (213) 32 42 39 83'
_publ_contact_author_phone     '00 (213) 32 42 39 83'
_publ_section_title
;
Bis(2-amino-3-carboxypyridinium) sulfate trihydrate
;
loop_
    _publ_author_name
    _publ_author_footnote
    _publ_author_address
    'Berrah, Fadila'
;
Current address: D\'epartement Sciences de la Mati\`ere,
Facult\'e des Sciences Exactes et Sciences de la Nature et de la Vie,
Universit\'e Larbi Ben M'hidi,
04000 Oum El Bouaghi,
Algeria.
;
;
Laboratoire de Chimie Appliqu\'ee et Technologie des Mat\'eriaux LCATM,
Universit\'e Larbi Ben M'Hidi,
04000 Oum El Bouaghi,
Algeria
;
    'Ouakkaf, Amira'
;
;
;
Laboratoire de Chimie Appliqu\'ee et Technologie des Mat\'eriaux LCATM,
Universit\'e Larbi Ben M'Hidi,
04000 Oum El Bouaghi,
Algeria
;
    'Bouacida, Sofiane'
;
Current address: D\'epartement Sciences de la Mati\`ere,
Facult\'e des Sciences Exactes et Sciences de la Nature et de la Vie,
Universit\'e Larbi Ben M'hidi,
04000 Oum El Bouaghi,
Algeria.
;
;
Unit\'e de Recherche de Chimie de l'Environnement et Mol\'eculaire Structurale,
CHEMS, Facult\'e des Sciences Exactes,
Universit\'e Mentouri Constantine 25000,
Algeria
;
    'Roisnel, Thierry'
;
;
;
Centre de Difractom\'etrie X
UMR 6226 CNRS Unit\'e Sciences Chimiques de Rennes
Universit\'e de Rennes I
263 Avenue du G\'en\'eral Leclerc
35042 Rennes
France
;
data_I
_chemical_name_systematic
;
Bis(2-amino-3-carboxypyridinium) sulfate trihydrate
;
_chemical_name_common     ?
_chemical_formula_moiety     '2(C6 H7 N2 O2 +), O4 S 2-, 3(H2 O)'
_chemical_formula_sum     'C12 H20 N4 O11 S'
_chemical_formula_structural     '2(C6 H7 N2 O2), O4 S, 3(H2 O)'
_chemical_formula_iupac     '2C6 H7 N2 O2 +, S O4 2-, 3H2 O'
_chemical_formula_weight     428.39
_space_group_crystal_system     orthorhombic
_space_group_name_H-M_alt     'P 21 21 21'
_space_group_name_Hall     'P 2ac 2ab'
loop_
    _space_group_symop_operation_xyz
    'x, y, z'
    '-x+1/2, -y, z+1/2'
    'x+1/2, -y+1/2, -z'
    '-x, y+1/2, -z+1/2'
_cell_length_a     6.5372(5)
_cell_length_b     12.3141(10)
_cell_length_c     23.0274(19)
_cell_angle_alpha     90
_cell_angle_beta     90
_cell_angle_gamma     90
_cell_volume     1853.7(3)
_cell_formula_units_Z     4
_cell_measurement_reflns_used     8735
_cell_measurement_theta_min     2.42
_cell_measurement_theta_max     27.23
_cell_measurement_temperature     150(2)
_exptl_crystal_description     needle
_exptl_crystal_colour     colourless
_exptl_crystal_size_max     0.58
_exptl_crystal_size_mid     0.13
_exptl_crystal_size_min     0.04
_exptl_crystal_density_diffrn     1.535
_exptl_crystal_density_method     'not measured'
_exptl_crystal_F_000     896
_exptl_absorpt_coefficient_mu     0.241
_exptl_absorpt_correction_type     multi-scan
_exptl_absorpt_process_details
;
(SADABS; Sheldrick, 2002)
;
_exptl_absorpt_correction_T_min     0.845
_exptl_absorpt_correction_T_max     0.970
_exptl_special_details
;
;
_diffrn_ambient_temperature     150(2)
_diffrn_radiation_type     MoK\a
_diffrn_radiation_wavelength     0.71073
_diffrn_radiation_monochromator     graphite
_diffrn_measurement_device_type     'Bruker APEXII'
_diffrn_measurement_method     'CCD rotation images, thin slices'
_diffrn_reflns_number     23588
_diffrn_reflns_av_R_equivalents     0.0419
_diffrn_reflns_theta_min     3.13
_diffrn_reflns_theta_max     27.5
_diffrn_reflns_theta_full     27.5
_diffrn_measured_fraction_theta_max     0.996
_diffrn_measured_fraction_theta_full     0.996
_diffrn_reflns_limit_h_min     -8
_diffrn_reflns_limit_h_max     5
_diffrn_reflns_limit_k_min     -15
_diffrn_reflns_limit_k_max     15
_diffrn_reflns_limit_l_min     -29
_diffrn_reflns_limit_l_max     29
_refine_special_details
;
Refinement of <i>F</i>^2^ against ALL reflections. The weighted <i>R</i>-factor
<i>wR</i> and goodness of fit <i>S</i> are based on <i>F</i>^2^, conventional
<i>R</i>-factors <i>R</i> are based on <i>F</i>, with <i>F</i> set to zero for
negative <i>F</i>^2^. The threshold expression of <i>F</i>^2^ >
\s(<i>F</i>^2^) is used only for calculating <i>R</i>-factors(gt) <i>etc</i>.
and is not relevant to the choice of reflections for refinement.
<i>R</i>-factors based on <i>F</i>^2^ are statistically about twice as large
as those based on <i>F</i>, and <i>R</i>- factors based on ALL data will be
even larger.
;
_reflns_number_total     4229
_reflns_number_gt     3669
_reflns_threshold_expression     I>2\s(I)
_refine_ls_structure_factor_coef     Fsqd
_refine_ls_matrix_type     full
_refine_ls_R_factor_all     0.0408
_refine_ls_R_factor_gt     0.0307
_refine_ls_wR_factor_gt     0.0729
_refine_ls_wR_factor_ref     0.0785
_refine_ls_goodness_of_fit_ref     1.055
_refine_ls_restrained_S_all     1.055
_refine_ls_number_reflns     4229
_refine_ls_number_parameters     274
_refine_ls_number_restraints     0
_refine_ls_hydrogen_treatment     mixed
_refine_ls_weighting_scheme     calc
_refine_ls_weighting_details
         'calc w=1/[\s^2^(Fo^2^)+(0.0369P)^2^+0.4264P] where P=(Fo^2^+2Fc^2^)/3'
_atom_sites_solution_hydrogens     geom
_atom_sites_solution_primary     direct
_atom_sites_solution_secondary     difmap
_refine_ls_shift/su_max     0.001
_refine_ls_shift/su_mean     0
_refine_diff_density_max     0.272
_refine_diff_density_min     -0.277
_refine_ls_extinction_method     none
_refine_ls_abs_structure_details     'Flack (1983), 1790 Friedel pairs'
_refine_ls_abs_structure_Flack     0.45(6)
loop_
    _atom_type_symbol
    _atom_type_description
    _atom_type_scat_dispersion_real
    _atom_type_scat_dispersion_imag
    _atom_type_scat_source
    C C 0.0033 0.0016 'International Tables Vol C Tables 4.2.6.8 and 6.1.1.4'
    H H 0 0 'International Tables Vol C Tables 4.2.6.8 and 6.1.1.4'
    N N 0.0061 0.0033 'International Tables Vol C Tables 4.2.6.8 and 6.1.1.4'
    O O 0.0106 0.006 'International Tables Vol C Tables 4.2.6.8 and 6.1.1.4'
    S S 0.1246 0.1234 'International Tables Vol C Tables 4.2.6.8 and 6.1.1.4'
_computing_data_collection     'APEX2 (Bruker, 2001)'
_computing_cell_refinement     'SAINT (Bruker, 2001)'
_computing_data_reduction     'SAINT (Bruker, 2001)'
_computing_structure_solution     'SIR2002 (Burla <i>et al.</i>, 2003)'
_computing_structure_refinement     'SHELXL97 (Sheldrick, 2008)'
_computing_molecular_graphics
 'ORTEP-3 for Windows (Farrugia, 1997) and DIAMOND (Brandenburg & Berndt, 2001)'
_computing_publication_material     'WinGX (Farrugia, 1999)'
loop_
    _atom_site_type_symbol
    _atom_site_label
    _atom_site_fract_x
    _atom_site_fract_y
    _atom_site_fract_z
    _atom_site_U_iso_or_equiv
    _atom_site_adp_type
    _atom_site_calc_flag
    _atom_site_refinement_flags
    _atom_site_occupancy
    _atom_site_disorder_assembly
    _atom_site_disorder_group
    C C1A 0.7166(3) 0.27959(15) 0.00318(8) 0.0216(4) Uani d . 1 . .
    C C1B 0.6471(3) 0.70977(15) 0.03679(8) 0.0200(4) Uani d . 1 . .
    C C2A 0.7181(3) 0.23143(14) 0.06245(7) 0.0207(4) Uani d . 1 . .
    C C2B 0.6478(3) 0.75822(15) -0.02254(7) 0.0190(4) Uani d . 1 . .
    C C3A 0.7116(3) 0.29935(14) 0.11251(7) 0.0201(3) Uani d . 1 . .
    C C3B 0.6631(3) 0.68958(14) -0.07242(7) 0.0190(4) Uani d . 1 . .
    C C4A 0.7238(3) 0.14018(15) 0.17195(8) 0.0263(4) Uani d . 1 . .
    H H4A 0.726 0.1102 0.21 0.032 Uiso calc R 1 . .
    C C4B 0.6481(3) 0.84839(16) -0.13233(8) 0.0262(4) Uani d . 1 . .
    H H4B 0.6479 0.8782 -0.1704 0.031 Uiso calc R 1 . .
    C C5A 0.7264(3) 0.07309(16) 0.12519(8) 0.0312(5) Uani d . 1 . .
    H H5A 0.728 -0.0036 0.1297 0.037 Uiso calc R 1 . .
    C C5B 0.6322(3) 0.91558(16) -0.08559(8) 0.0282(4) Uani d . 1 . .
    H H5B 0.6211 0.992 -0.0904 0.034 Uiso calc R 1 . .
    C C6A 0.7268(3) 0.12083(16) 0.07029(9) 0.0279(4) Uani d . 1 . .
    H H6A 0.7333 0.0752 0.0371 0.034 Uiso calc R 1 . .
    C C6B 0.6326(3) 0.86880(16) -0.03039(8) 0.0247(4) Uani d . 1 . .
    H H6B 0.6222 0.9145 0.0027 0.03 Uiso calc R 1 . .
    N N1A 0.7020(3) 0.40640(12) 0.11129(7) 0.0278(3) Uani d . 1 . .
    H H11A 0.7 0.4434 0.144 0.033 Uiso calc R 1 . .
    H H12A 0.6976 0.4407 0.0778 0.033 Uiso calc R 1 . .
    N N1B 0.6788(3) 0.58296(12) -0.07142(7) 0.0270(4) Uani d . 1 . .
    H H11B 0.6894 0.5465 -0.1041 0.032 Uiso calc R 1 . .
    H H12B 0.6785 0.5482 -0.038 0.032 Uiso calc R 1 . .
    N N2A 0.7181(2) 0.24906(12) 0.16507(6) 0.0215(3) Uani d . 1 . .
    H H2A 0.7187 0.2899 0.1964 0.026 Uiso calc R 1 . .
    N N2B 0.6642(2) 0.73990(13) -0.12524(6) 0.0225(3) Uani d . 1 . .
    H H2B 0.6761 0.6992 -0.1565 0.027 Uiso calc R 1 . .
    O O1 0.7971(2) 0.35697(10) 0.26811(5) 0.0259(3) Uani d . 1 . .
    O O1A 0.7192(2) 0.20503(10) -0.03781(5) 0.0294(3) Uani d . 1 . .
    H H1A 0.714 0.2352 -0.0705 0.044 Uiso calc R 1 . .
    O O1B 0.6533(2) 0.78383(10) 0.07796(5) 0.0277(3) Uani d . 1 . .
    H H1B 0.6398 0.7538 0.1105 0.042 Uiso calc R 1 . .
    O O2 0.7597(2) 0.52317(11) 0.32163(5) 0.0311(3) Uani d . 1 . .
    O O1W 0.6295(3) 0.71875(14) 0.18121(6) 0.0467(5) Uani d . 1 . .
    H H1W 0.652(5) 0.765(3) 0.2061(14) 0.07 Uiso d . 1 . .
    H H2W 0.653(5) 0.664(3) 0.1933(14) 0.07 Uiso d . 1 . .
    O O2A 0.7137(2) 0.37665(11) -0.00595(5) 0.0296(3) Uani d . 1 . .
    O O2B 0.6414(2) 0.61242(10) 0.04572(5) 0.0266(3) Uani d . 1 . .
    O O3 0.9930(2) 0.51502(12) 0.24034(6) 0.0301(3) Uani d . 1 . .
    O O2W 0.3026(2) 0.36878(11) 0.23220(6) 0.0270(3) Uani d . 1 . .
    H H3W 0.201(4) 0.405(2) 0.2347(11) 0.04 Uiso d . 1 . .
    H H4W 0.405(4) 0.417(2) 0.2307(11) 0.04 Uiso d . 1 . .
    O O4 0.6310(2) 0.50965(11) 0.22342(5) 0.0259(3) Uani d . 1 . .
    O O3W 0.2063(3) 0.23235(12) 0.14171(6) 0.0325(3) Uani d . 1 . .
    H H5W 0.239(4) 0.271(2) 0.1664(11) 0.049 Uiso d . 1 . .
    H H6W 0.227(4) 0.170(2) 0.1557(11) 0.049 Uiso d . 1 . .
    S S1 0.79804(7) 0.47766(4) 0.263808(18) 0.01992(10) Uani d . 1 . .
loop_
    _atom_site_aniso_label
    _atom_site_aniso_U_11
    _atom_site_aniso_U_22
    _atom_site_aniso_U_33
    _atom_site_aniso_U_12
    _atom_site_aniso_U_13
    _atom_site_aniso_U_23
    C1A 0.0196(8) 0.0255(10) 0.0197(8) -0.0003(8) -0.0009(7) -0.0008(7)
    C1B 0.0188(9) 0.0236(10) 0.0176(8) 0.0009(7) -0.0004(7) -0.0013(7)
    C2A 0.0205(9) 0.0210(9) 0.0207(8) -0.0023(7) -0.0018(7) -0.0009(7)
    C2B 0.0192(9) 0.0212(9) 0.0165(8) -0.0012(7) -0.0016(7) -0.0003(7)
    C3A 0.0203(8) 0.0203(8) 0.0196(8) -0.0009(8) -0.0001(8) 0.0007(7)
    C3B 0.0205(9) 0.0199(9) 0.0167(8) 0.0008(7) -0.0006(7) 0.0007(7)
    C4A 0.0318(10) 0.0239(9) 0.0232(9) 0.0002(8) -0.0036(8) 0.0062(8)
    C4B 0.0300(11) 0.0261(10) 0.0225(9) 0.0020(8) -0.0008(8) 0.0081(8)
    C5A 0.0451(12) 0.0192(9) 0.0293(10) -0.0003(9) -0.0034(9) 0.0025(8)
    C5B 0.0336(11) 0.0214(10) 0.0294(10) 0.0018(8) -0.0012(8) 0.0047(8)
    C6A 0.0354(11) 0.0218(9) 0.0266(10) 0.0000(8) -0.0017(9) -0.0036(8)
    C6B 0.0278(10) 0.0221(9) 0.0241(9) 0.0003(8) -0.0007(8) -0.0021(8)
    N1A 0.0465(9) 0.0181(8) 0.0188(7) 0.0007(8) -0.0003(8) -0.0004(6)
    N1B 0.0436(10) 0.0204(8) 0.0171(7) 0.0013(8) -0.0001(7) -0.0006(6)
    N2A 0.0256(8) 0.0214(7) 0.0175(7) 0.0004(7) -0.0014(6) 0.0000(6)
    N2B 0.0270(8) 0.0243(8) 0.0162(7) 0.0004(6) 0.0004(6) -0.0011(6)
    O1 0.0404(7) 0.0191(6) 0.0181(6) -0.0016(6) -0.0021(6) 0.0004(5)
    O1A 0.0454(8) 0.0252(7) 0.0176(6) 0.0011(7) -0.0006(6) -0.0015(5)
    O1B 0.0414(8) 0.0250(7) 0.0166(6) 0.0008(6) -0.0005(6) -0.0018(5)
    O2 0.0508(9) 0.0240(7) 0.0184(6) 0.0046(6) 0.0021(6) -0.0021(6)
    O1W 0.0970(15) 0.0245(8) 0.0185(7) 0.0102(9) -0.0078(8) -0.0008(6)
    O2A 0.0453(8) 0.0226(7) 0.0208(6) 0.0020(6) 0.0017(6) 0.0026(5)
    O2B 0.0363(8) 0.0224(7) 0.0212(7) 0.0017(6) 0.0004(6) 0.0031(6)
    O3 0.0274(7) 0.0295(8) 0.0332(8) -0.0038(6) 0.0025(6) 0.0054(7)
    O2W 0.0264(7) 0.0248(7) 0.0297(7) -0.0016(6) 0.0013(7) -0.0017(6)
    O4 0.0284(7) 0.0260(7) 0.0234(7) -0.0015(6) -0.0034(5) 0.0041(6)
    O3W 0.0538(9) 0.0244(8) 0.0193(7) -0.0026(7) -0.0042(7) -0.0014(6)
    S1 0.0259(2) 0.0184(2) 0.01552(19) -0.00133(19) -0.00044(18) 0.00021(17)
_geom_special_details
;
All e.s.d.'s (except the e.s.d. in the dihedral angle between two l.s. planes)
are estimated using the full covariance matrix. The cell e.s.d.'s are taken
into account individually in the estimation of e.s.d.'s in distances, angles
and torsion angles; correlations between e.s.d.'s in cell parameters are only
used when they are defined by crystal symmetry. An approximate (isotropic)
treatment of cell e.s.d.'s is used for estimating e.s.d.'s involving l.s.
planes.
;
loop_
    _geom_bond_atom_site_label_1
    _geom_bond_atom_site_label_2
    _geom_bond_site_symmetry_2
    _geom_bond_distance
    _geom_bond_publ_flag
    C1A O2A . 1.214(2) ?
    C1A O1A . 1.317(2) ?
    C1A C2A . 1.488(2) ?
    C1B O2B . 1.217(2) ?
    C1B O1B . 1.316(2) ?
    C1B C2B . 1.491(2) ?
    C2A C6A . 1.375(3) ?
    C2A C3A . 1.425(2) ?
    C2B C6B . 1.377(3) ?
    C2B C3B . 1.430(2) ?
    C3A N1A . 1.320(2) ?
    C3A N2A . 1.360(2) ?
    C3B N1B . 1.317(2) ?
    C3B N2B . 1.365(2) ?
    C4A N2A . 1.351(2) ?
    C4A C5A . 1.357(3) ?
    C4A H4A . 0.95 ?
    C4B N2B . 1.350(2) ?
    C4B C5B . 1.362(3) ?
    C4B H4B . 0.95 ?
    C5A C6A . 1.394(3) ?
    C5A H5A . 0.95 ?
    C5B C6B . 1.395(3) ?
    C5B H5B . 0.95 ?
    C6A H6A . 0.95 ?
    C6B H6B . 0.95 ?
    N1A H11A . 0.88 ?
    N1A H12A . 0.88 ?
    N1B H11B . 0.88 ?
    N1B H12B . 0.88 ?
    N2A H2A . 0.88 ?
    N2B H2B . 0.88 ?
    O1 S1 . 1.4895(13) ?
    O1A H1A . 0.84 ?
    O1B H1B . 0.84 ?
    O2 S1 . 1.4662(13) ?
    O1W H1W . 0.82(3) ?
    O1W H2W . 0.75(3) ?
    O3 S1 . 1.4591(14) ?
    O2W H3W . 0.80(3) ?
    O2W H4W . 0.89(3) ?
    O4 S1 . 1.4877(13) ?
    O3W H5W . 0.77(3) ?
    O3W H6W . 0.85(3) ?
loop_
    _geom_angle_atom_site_label_1
    _geom_angle_atom_site_label_2
    _geom_angle_atom_site_label_3
    _geom_angle_site_symmetry_1
    _geom_angle_site_symmetry_3
    _geom_angle
    _geom_angle_publ_flag
    O2A C1A O1A . . 124.23(16) ?
    O2A C1A C2A . . 123.47(16) ?
    O1A C1A C2A . . 112.30(15) ?
    O2B C1B O1B . . 124.18(16) ?
    O2B C1B C2B . . 123.32(16) ?
    O1B C1B C2B . . 112.51(15) ?
    C6A C2A C3A . . 118.44(16) ?
    C6A C2A C1A . . 121.03(16) ?
    C3A C2A C1A . . 120.52(15) ?
    C6B C2B C3B . . 118.95(16) ?
    C6B C2B C1B . . 121.05(16) ?
    C3B C2B C1B . . 120.00(15) ?
    N1A C3A N2A . . 118.38(15) ?
    N1A C3A C2A . . 124.77(15) ?
    N2A C3A C2A . . 116.85(15) ?
    N1B C3B N2B . . 117.89(16) ?
    N1B C3B C2B . . 125.49(15) ?
    N2B C3B C2B . . 116.61(15) ?
    N2A C4A C5A . . 120.77(17) ?
    N2A C4A H4A . . 119.6 ?
    C5A C4A H4A . . 119.6 ?
    N2B C4B C5B . . 120.77(17) ?
    N2B C4B H4B . . 119.6 ?
    C5B C4B H4B . . 119.6 ?
    C4A C5A C6A . . 117.56(18) ?
    C4A C5A H5A . . 121.2 ?
    C6A C5A H5A . . 121.2 ?
    C4B C5B C6B . . 117.98(18) ?
    C4B C5B H5B . . 121 ?
    C6B C5B H5B . . 121 ?
    C2A C6A C5A . . 122.46(18) ?
    C2A C6A H6A . . 118.8 ?
    C5A C6A H6A . . 118.8 ?
    C2B C6B C5B . . 121.86(18) ?
    C2B C6B H6B . . 119.1 ?
    C5B C6B H6B . . 119.1 ?
    C3A N1A H11A . . 120 ?
    C3A N1A H12A . . 120 ?
    H11A N1A H12A . . 120 ?
    C3B N1B H11B . . 120 ?
    C3B N1B H12B . . 120 ?
    H11B N1B H12B . . 120 ?
    C4A N2A C3A . . 123.86(15) ?
    C4A N2A H2A . . 118.1 ?
    C3A N2A H2A . . 118.1 ?
    C4B N2B C3B . . 123.82(16) ?
    C4B N2B H2B . . 118.1 ?
    C3B N2B H2B . . 118.1 ?
    C1A O1A H1A . . 109.5 ?
    C1B O1B H1B . . 109.5 ?
    H1W O1W H2W . . 109(3) ?
    H3W O2W H4W . . 105(2) ?
    H5W O3W H6W . . 104(3) ?
    O3 S1 O2 . . 111.42(9) ?
    O3 S1 O4 . . 109.05(8) ?
    O2 S1 O4 . . 109.93(8) ?
    O3 S1 O1 . . 110.06(9) ?
    O2 S1 O1 . . 108.68(7) ?
    O4 S1 O1 . . 107.62(8) ?
loop_
    _geom_torsion_atom_site_label_1
    _geom_torsion_atom_site_label_2
    _geom_torsion_atom_site_label_3
    _geom_torsion_atom_site_label_4
    _geom_torsion_site_symmetry_1
    _geom_torsion_site_symmetry_2
    _geom_torsion_site_symmetry_3
    _geom_torsion_site_symmetry_4
    _geom_torsion
    _geom_torsion_publ_flag
    O2A C1A C2A C6A . . . . -178.3(2) ?
    O1A C1A C2A C6A . . . . 1.6(3) ?
    O2A C1A C2A C3A . . . . 1.3(3) ?
    O1A C1A C2A C3A . . . . -178.75(18) ?
    O2B C1B C2B C6B . . . . 173.11(18) ?
    O1B C1B C2B C6B . . . . -6.9(2) ?
    O2B C1B C2B C3B . . . . -6.5(3) ?
    O1B C1B C2B C3B . . . . 173.45(16) ?
    C6A C2A C3A N1A . . . . -179.65(19) ?
    C1A C2A C3A N1A . . . . 0.7(3) ?
    C6A C2A C3A N2A . . . . 1.1(3) ?
    C1A C2A C3A N2A . . . . -178.53(16) ?
    C6B C2B C3B N1B . . . . 179.90(18) ?
    C1B C2B C3B N1B . . . . -0.5(3) ?
    C6B C2B C3B N2B . . . . 0.8(3) ?
    C1B C2B C3B N2B . . . . -179.57(16) ?
    N2A C4A C5A C6A . . . . 1.1(3) ?
    N2B C4B C5B C6B . . . . -0.1(3) ?
    C3A C2A C6A C5A . . . . 1.0(3) ?
    C1A C2A C6A C5A . . . . -179.38(18) ?
    C4A C5A C6A C2A . . . . -2.1(3) ?
    C3B C2B C6B C5B . . . . -0.1(3) ?
    C1B C2B C6B C5B . . . . -179.72(17) ?
    C4B C5B C6B C2B . . . . -0.2(3) ?
    C5A C4A N2A C3A . . . . 1.0(3) ?
    N1A C3A N2A C4A . . . . 178.57(18) ?
    C2A C3A N2A C4A . . . . -2.1(3) ?
    C5B C4B N2B C3B . . . . 0.9(3) ?
    N1B C3B N2B C4B . . . . 179.60(18) ?
    C2B C3B N2B C4B . . . . -1.2(3) ?
loop_
    _geom_hbond_atom_site_label_D
    _geom_hbond_atom_site_label_H
    _geom_hbond_atom_site_label_A
    _geom_hbond_site_symmetry_A
    _geom_hbond_distance_DH
    _geom_hbond_distance_HA
    _geom_hbond_distance_DA
    _geom_hbond_angle_DHA
    _geom_hbond_publ_flag
    O1A H1A O3W 3_555 0.84 1.69 2.5152(18) 167 yes
    O1B H1B O1W . 0.84 1.69 2.5138(18) 168 yes
    O1W H1W O2W 4_655 0.82(4) 1.93(3) 2.754(2) 177(4) yes
    O3W H5W O2W . 0.77(3) 1.98(3) 2.750(2) 176(3) yes
    O1W H2W O4 . 0.75(4) 2.03(4) 2.752(2) 164(3) yes
    O2W H3W O3 1_455 0.80(3) 1.92(3) 2.7151(19) 169(3) yes
    O2W H4W O4 . 0.90(3) 1.87(3) 2.7675(19) 175(3) yes
    O3W H6W O2 4_645 0.84(2) 1.88(2) 2.720(2) 171(3) yes
    N2A H2A O1 . 0.88 1.92 2.7681(18) 163 yes
    N2B H2B O1 2_664 0.88 1.88 2.7419(19) 167 yes
    N1A H11A O4 . 0.88 2.05 2.915(2) 166 yes
    N1B H11B O2 2_664 0.88 1.94 2.817(2) 173 yes
    N1A H12A O2A . 0.88 2.09 2.726(2) 129 yes
    N1A H12A O2B . 0.88 2.27 2.979(2) 138 yes
    N1B H12B O2A . 0.88 2.25 2.963(2) 138 yes
    N1B H12B O2B . 0.88 2.10 2.733(2) 128 yes
    C4A H4A O3 4_745 0.95 2.46 3.143(2) 129 yes
    C4B H4B O3 3_465 0.95 2.31 3.169(2) 150 yes
    C6A H6A O1A . 0.95 2.35 2.697(2) 101 ?
    C6B H6B O1B . 0.95 2.37 2.709(2) 100 ?
