# Supplementary material for: Bis(2-amino-3-carb­oxy­pyridinium) sulfate trihydrate
Source: Acta Crystallogr Sect E Struct Rep Online. 2011 Mar 23;67(Pt 4):o953–4. doi: 10.1107/S1600536811010191 (PMC3099893; doi:10.1107/S1600536811010191)
Supplement: Supplementary file 2 [file e-67-0o953-Isup2.hkl]

#
# h,k,l, Fc-squared, Fo-squared, sigma(Fo-squared) and status flag
#
data_I
_shelx_title ' import in P 21 21 21'
_shelx_refln_list_code          4
_shelx_F_calc_maximum      359.24
_exptl_crystal_F_000       896.00
_reflns_d_resolution_high  0.7695
 
loop_
 _symmetry_equiv_pos_as_xyz
 'x, y, z'
 '-x+1/2, -y, z+1/2'
 'x+1/2, -y+1/2, -z'
 '-x, y+1/2, -z+1/2'
 
_cell_length_a     6.5372
_cell_length_b    12.3141
_cell_length_c    23.0274
_cell_angle_alpha  90.000
_cell_angle_beta   90.000
_cell_angle_gamma  90.000
 
_shelx_F_squared_multiplier     1.000
 
loop_
 _refln_index_h
 _refln_index_k
 _refln_index_l
 _refln_F_squared_calc
 _refln_F_squared_meas
 _refln_F_squared_sigma
 _refln_observed_status
   2   0   0   129056.80   128097.82   4254.59 o
   4   0   0      316.88      315.59     15.00 o
   6   0   0     1098.17     1035.16     27.48 o
   8   0   0        0.65       -2.91      7.42 o
   1   1   0    12140.22    12391.77    160.27 o
   2   1   0    14788.86    15249.39    343.28 o
   3   1   0      886.12      775.78     12.60 o
   4   1   0       11.07       -2.52      3.76 o
   5   1   0       22.83       15.31      3.35 o
   6   1   0     2737.51     2643.97     47.10 o
   7   1   0      191.58      175.79      7.32 o
   8   1   0     1400.09     1093.00     23.94 o
   0   2   0     9113.79     8775.53    121.73 o
   1   2   0       27.40       20.85      1.98 o
   2   2   0     5100.14     5500.43     77.37 o
   3   2   0      124.38      148.73      5.92 o
   4   2   0      510.95      486.07     12.25 o
   5   2   0       56.40       62.21      3.72 o
   6   2   0       25.88       24.04      5.46 o
   7   2   0       26.48       22.69      5.96 o
   8   2   0        0.33        7.31      5.84 o
   1   3   0     4627.64     4643.76     52.14 o
   2   3   0      350.02      330.46      7.31 o
   3   3   0      432.53      400.47     12.59 o
   4   3   0      543.68      548.88     15.07 o
   5   3   0       28.25       30.95      5.41 o
   6   3   0      404.04      439.25     17.94 o
   7   3   0        1.56       -1.87      5.40 o
   8   3   0      320.63      312.78     20.75 o
   0   4   0     6978.22     6722.17     88.08 o
   1   4   0      103.63       92.75      2.72 o
   2   4   0      177.23      150.64      4.95 o
   3   4   0      289.04      264.15      8.87 o
   4   4   0      165.28      172.04      8.65 o
   5   4   0      139.92      155.82      9.29 o
   6   4   0       76.44       69.33     11.55 o
   7   4   0      118.18      135.98     16.79 o
   8   4   0        1.07       -9.21      9.58 o
   1   5   0     5406.77     5298.71     59.81 o
   2   5   0       78.96       59.14      3.82 o
   3   5   0       89.64       87.84      4.20 o
   4   5   0       16.64        7.61      2.88 o
   5   5   0        0.32       -0.27      5.32 o
   6   5   0      115.86       82.79     12.48 o
   7   5   0        1.00        9.58      9.91 o
   8   5   0       54.63       43.22     46.87 o
   0   6   0     1046.64     1290.81     34.61 o
   1   6   0      340.97      349.83      6.98 o
   2   6   0      955.25     1055.25     16.65 o
   3   6   0     1475.77     1492.45     22.50 o
   4   6   0      142.59      149.55      6.46 o
   5   6   0       56.31       55.37      6.13 o
   6   6   0        2.08       -6.91      9.16 o
   7   6   0        0.95        3.33     11.37 o
   1   7   0       24.31        7.95      2.62 o
   2   7   0        0.74       -2.69      2.69 o
   3   7   0       83.49       85.69      4.14 o
   4   7   0      633.92      632.55     21.36 o
   5   7   0       96.46       98.57      7.55 o
   6   7   0      777.82      826.44     38.14 o
   7   7   0       19.95       12.41     11.73 o
   0   8   0     9474.64    10402.84    172.68 o
   1   8   0       18.39        8.66      3.53 o
   2   8   0     1809.31     1875.06     30.26 o
   3   8   0      460.79      417.30     15.34 o
   4   8   0       83.44       88.29      5.15 o
   5   8   0      311.07      357.52     17.68 o
   6   8   0       23.92        4.82      6.53 o
   7   8   0      323.94      352.76     26.64 o
   1   9   0     1019.69     1034.72     16.87 o
   2   9   0      454.92      458.32     10.45 o
   3   9   0        0.01       -4.05      4.05 o
   4   9   0      618.71      613.52     14.74 o
   5   9   0       31.80       17.16      5.82 o
   6   9   0      126.68      128.93     13.26 o
   7   9   0        0.78      -17.45     17.45 o
   0  10   0      554.49      586.19     18.42 o
   1  10   0        6.37       -3.24      4.07 o
   2  10   0        1.88       -3.82      3.82 o
   3  10   0      212.96      200.88      9.75 o
   4  10   0       19.54       11.98      5.38 o
   5  10   0        0.58       -4.75      4.75 o
   6  10   0        7.83       -2.99      4.70 o
   1  11   0      202.17      165.27     14.01 o
   2  11   0      281.74      280.05     12.34 o
   3  11   0        0.44       -2.55      5.59 o
   4  11   0      101.87       99.38      8.35 o
   5  11   0       43.34       33.49      8.69 o
   6  11   0        1.83        0.03      7.53 o
   0  12   0      250.78      260.78     16.04 o
   1  12   0       77.67       72.60     10.19 o
   2  12   0      241.94      245.00     13.97 o
   3  12   0      617.84      582.04     23.71 o
   4  12   0       33.08       16.26     10.48 o
   5  12   0        3.48       -2.18      7.50 o
   1  13   0       97.51       61.53      9.53 o
   2  13   0       24.71       24.31      8.83 o
   3  13   0        0.01       -3.80      7.49 o
   4  13   0      133.02      123.79     12.00 o
   0  14   0      312.80      343.60     36.62 o
   1  14   0        0.37       -8.11      8.11 o
   2  14   0       29.70       35.40      9.89 o
   3  14   0      143.50      156.94     13.68 o
   4  14   0        2.46        7.62      8.91 o
   1  15   0      301.82      318.30     18.23 o
   2  15   0      256.08      296.59     17.95 o
   1   0   1      297.00      260.22      7.11 o
   2   0   1    64978.95    65543.65   1079.62 o
   3   0   1       91.32      125.85      5.40 o
   4   0   1    13524.26    13694.13    205.23 o
   5   0   1      832.73      870.15     13.87 o
   6   0   1      234.66      220.60      7.81 o
   7   0   1        5.33       -2.12      3.98 o
   8   0   1        5.39       16.74      6.05 o
  -8   1   1      221.97      197.31      9.48 o
  -7   1   1       18.61       13.21      4.67 o
  -6   1   1     3153.27     3029.00     48.71 o
  -5   1   1      252.59      261.41      7.84 o
  -4   1   1    11781.25    11971.77    166.40 o
  -3   1   1     1915.19     1916.73     40.13 o
  -2   1   1     7240.52     7121.91     93.75 o
  -1   1   1     3302.48     3241.24     40.46 o
   1   1   1     3302.86     3169.18     42.25 o
   2   1   1     7249.00     7241.42    113.02 o
   3   1   1     1915.41     1930.42     33.60 o
   4   1   1    11795.69    11964.34    224.86 o
   5   1   1      252.62      264.39      7.92 o
   6   1   1     3157.68     3069.08     60.53 o
   7   1   1       18.62       12.49      4.38 o
   8   1   1      221.56      192.51     11.87 o
  -8   2   1      216.42      220.93     10.78 o
  -7   2   1      271.57      257.62     21.12 o
  -6   2   1      144.89      152.85      8.53 o
  -5   2   1     1160.46     1100.80     31.37 o
  -4   2   1     1881.34     2019.09     38.24 o
  -3   2   1       92.83      105.06      4.25 o
  -2   2   1     7178.08     7193.23     93.82 o
  -1   2   1     1633.64     1437.12     20.15 o
   0   2   1      220.36      195.44      3.00 o
   1   2   1     1633.08     1445.56     17.88 o
   2   2   1     7181.99     7141.47    100.21 o
   3   2   1       91.71      102.21      5.41 o
   4   2   1     1882.13     2055.69     36.79 o
   5   2   1     1160.12     1122.56     20.14 o
   6   2   1      144.74      143.78      8.28 o
   7   2   1      271.76      274.74     11.62 o
   8   2   1      216.38      231.12     15.77 o
  -8   3   1       12.58       22.05      7.33 o
  -7   3   1        1.59        0.18      5.51 o
  -6   3   1      179.28      168.64     11.62 o
  -5   3   1       45.30       53.87      3.87 o
  -4   3   1       50.01       52.23      3.93 o
  -3   3   1      115.38      114.56      4.07 o
  -2   3   1       35.49       43.24      3.09 o
  -1   3   1     3337.85     3091.23     37.17 o
   0   3   1       69.44       53.87      2.02 o
   1   3   1     3338.42     3115.99     33.80 o
   2   3   1       35.02       45.83      3.68 o
   3   3   1      115.69      112.29      5.88 o
   4   3   1       49.19       46.25      5.33 o
   5   3   1       45.27       37.99      5.97 o
   6   3   1      178.50      174.78     12.93 o
   7   3   1        1.57        2.61      8.36 o
   8   3   1       12.56       -0.51      9.41 o
  -8   4   1       37.42       28.80     11.29 o
  -7   4   1      200.30      186.40     23.73 o
  -6   4   1       62.69       74.63     11.45 o
  -5   4   1     1583.59     1563.21     30.15 o
  -4   4   1      175.74      185.24      9.02 o
  -3   4   1        6.12        6.70      2.99 o
  -2   4   1       79.56       68.31      4.35 o
  -1   4   1      106.98      102.53      2.81 o
   1   4   1      107.16      106.69      3.00 o
   2   4   1       78.99       61.09      4.32 o
   3   4   1        5.87        4.79      5.07 o
   4   4   1      175.38      198.99      9.17 o
   5   4   1     1583.24     1535.32     34.66 o
   6   4   1       62.79       48.84      8.52 o
   7   4   1      200.30      162.61     15.66 o
   8   4   1       37.43       39.58     12.43 o
  -8   5   1        1.71      -10.44     10.44 o
  -7   5   1       69.59       68.16     12.75 o
  -6   5   1      208.06      213.40     16.72 o
  -5   5   1       23.73       25.31      5.43 o
  -4   5   1      431.11      452.46     12.17 o
  -3   5   1      201.41      186.73      6.63 o
  -2   5   1      151.50      152.45      4.58 o
  -1   5   1        7.42       -2.26      2.26 o
   0   5   1        7.31        6.69      1.91 o
   1   5   1        7.25       -2.02      2.02 o
   2   5   1      152.35      143.46      4.08 o
   3   5   1      201.49      194.61      6.04 o
   4   5   1      432.69      424.98     19.64 o
   5   5   1       23.74       32.01      6.37 o
   6   5   1      208.81      212.53     17.06 o
   7   5   1       69.49       84.95     19.04 o
   8   5   1        1.76       -4.83     11.63 o
  -7   6   1      145.52      138.39     16.40 o
  -6   6   1       41.19       55.05     18.05 o
  -5   6   1      797.56      747.76     19.97 o
  -4   6   1      689.99      720.68     15.32 o
  -3   6   1       37.59       42.59      3.09 o
  -2   6   1     2067.06     2131.89     28.95 o
  -1   6   1      463.81      469.60      8.27 o
   0   6   1       35.72       31.70      3.01 o
   1   6   1      463.57      461.53      8.25 o
   2   6   1     2071.08     2160.19     30.55 o
   3   6   1       37.90       43.31      4.04 o
   4   6   1      690.78      713.98     15.08 o
   5   6   1      798.39      729.99     24.77 o
   6   6   1       41.05       26.27     10.88 o
   7   6   1      145.63      150.78     16.59 o
  -7   7   1       83.19       85.53     15.23 o
  -6   7   1      618.93      590.58     20.82 o
  -5   7   1       46.23       38.18      6.40 o
  -4   7   1     1033.99     1057.91     17.42 o
  -3   7   1      112.00      135.69      4.39 o
  -2   7   1      445.81      480.87      9.06 o
  -1   7   1      107.29       95.32      4.76 o
   0   7   1       11.45        7.36      2.43 o
   1   7   1      108.46      101.83      7.07 o
   2   7   1      444.92      477.99      9.90 o
   3   7   1      112.79      133.08      6.66 o
   4   7   1     1032.27     1059.95     21.01 o
   5   7   1       46.18       41.30     10.06 o
   6   7   1      618.47      595.91     29.84 o
   7   7   1       83.24       85.58     23.33 o
  -7   8   1        1.22       18.39     13.23 o
  -6   8   1        0.12        1.37      6.18 o
  -5   8   1      106.93      115.06      7.70 o
  -4   8   1       86.61       93.40      4.66 o
  -3   8   1       57.88       59.66      4.63 o
  -2   8   1      757.52      758.66     13.80 o
  -1   8   1       71.93       84.06      5.63 o
   0   8   1      109.14       82.70      4.22 o
   1   8   1       72.12       88.54      4.78 o
   2   8   1      755.42      765.40     14.65 o
   3   8   1       57.74       60.33      5.26 o
   4   8   1       86.26       90.58      5.38 o
   5   8   1      106.73      114.90     10.46 o
   6   8   1        0.11        2.60     11.03 o
   7   8   1        1.24       -5.38     17.19 o
  -7   9   1       17.61        6.61     20.36 o
  -6   9   1      109.49       93.78      7.17 o
  -5   9   1       13.97       13.18      3.27 o
  -4   9   1       80.03      101.19      7.39 o
  -3   9   1      254.58      255.79      9.34 o
  -2   9   1       53.20       38.80      4.32 o
  -1   9   1      315.91      308.56      8.22 o
   0   9   1       44.27       40.44      4.11 o
   1   9   1      314.89      313.98      8.21 o
   2   9   1       53.27       46.98      5.02 o
   3   9   1      253.74      259.01      9.37 o
   4   9   1       80.16       76.92      7.93 o
   5   9   1       13.95        3.54      4.34 o
   6   9   1      109.50      114.34     17.22 o
   7   9   1       17.62      -10.97     18.51 o
  -6  10   1       16.67       20.02      4.63 o
  -5  10   1       33.17       30.72      5.93 o
  -4  10   1       65.24       60.37      6.68 o
  -3  10   1      289.02      278.63     11.44 o
  -2  10   1      488.60      460.26     11.90 o
  -1  10   1      146.81      144.44      7.12 o
   0  10   1        0.25       -3.79      3.79 o
   1  10   1      146.78      143.56      7.17 o
   2  10   1      487.17      468.64     13.54 o
   3  10   1      289.03      282.17     11.42 o
   4  10   1       64.94       47.39      6.38 o
   5  10   1       33.16       38.44      8.52 o
   6  10   1       16.71       -1.76      6.38 o
  -6  11   1       92.01      108.23     10.49 o
  -5  11   1       18.77        8.68      5.86 o
  -4  11   1      384.87      369.95     13.66 o
  -3  11   1      156.84      146.37      9.36 o
  -2  11   1      370.14      335.63     13.46 o
  -1  11   1      131.92      119.43      8.00 o
   0  11   1       48.63       37.30      6.12 o
   1  11   1      131.26      120.51      8.01 o
   2  11   1      369.99      356.46     13.49 o
   3  11   1      156.13      161.53      9.57 o
   4  11   1      384.86      363.55     13.55 o
   5  11   1       18.75        6.06      5.94 o
   6  11   1       92.05       71.49      9.73 o
  -5  12   1      142.81      134.55     11.78 o
  -4  12   1       36.11       30.01      8.56 o
  -3  12   1      111.56      121.60     11.13 o
  -2  12   1      510.09      474.67     18.77 o
  -1  12   1       88.96       64.15      7.17 o
   0  12   1      261.97      237.88     13.58 o
   1  12   1       89.07       75.03      7.91 o
   2  12   1      510.57      488.34     20.51 o
   3  12   1      111.47       99.34     11.79 o
   4  12   1       36.25       42.08     10.89 o
   5  12   1      142.70      138.53     11.62 o
  -4  13   1       59.82       43.57     10.67 o
  -3  13   1      122.16      117.61     11.68 o
  -2  13   1       85.01       84.37     13.43 o
  -1  13   1      397.66      420.97     18.43 o
   0  13   1       58.39       50.33      7.43 o
   1  13   1      398.50      427.82     18.49 o
   2  13   1       85.14       78.07     10.57 o
   3  13   1      122.78      100.87     11.05 o
   4  13   1       59.99       54.87     10.01 o
  -4  14   1       10.58       16.95      9.68 o
  -3  14   1       79.07       68.40     11.30 o
  -2  14   1       77.89       73.54     12.70 o
  -1  14   1       67.97       55.30     10.16 o
   0  14   1       13.16       -0.38     11.20 o
   1  14   1       67.84       74.08     12.63 o
   2  14   1       77.40       95.18     11.68 o
   3  14   1       79.07       94.31     11.79 o
   4  14   1       10.48       14.95      9.23 o
  -2  15   1       16.51       19.05      9.99 o
  -1  15   1       82.07       89.91     13.81 o
   0  15   1       17.14       10.26     13.62 o
   1  15   1       82.14      102.93     15.82 o
   2  15   1       16.47       13.99     10.05 o
   1   0   2      205.76      203.76      3.17 o
   2   0   2      277.60      314.81     17.68 o
   3   0   2      162.94      170.96      4.22 o
   4   0   2     1697.05     1701.09     27.86 o
   5   0   2      362.74      367.29      8.44 o
   6   0   2        0.79       -1.63      5.58 o
   7   0   2      108.85      115.45      6.35 o
   8   0   2      122.22      117.94      7.76 o
  -8   1   2      467.04      395.46     13.12 o
  -7   1   2       89.01       75.88      5.63 o
  -6   1   2     1259.38     1170.35     21.68 o
  -5   1   2      638.02      657.19     13.32 o
  -4   1   2     1654.86     1601.50     26.86 o
  -3   1   2     1291.00     1335.67     22.95 o
  -2   1   2     2601.75     2692.76     41.19 o
  -1   1   2     3662.29     3712.54     39.82 o
   1   1   2     3666.39     3720.51     46.01 o
   2   1   2     2603.12     2708.64     43.36 o
   3   1   2     1294.60     1361.26     24.47 o
   4   1   2     1655.61     1642.10     30.85 o
   5   1   2      638.25      649.37     13.41 o
   6   1   2     1259.69     1218.49     34.00 o
   7   1   2       88.54       75.24      6.78 o
   8   1   2      467.24      400.85     14.71 o
  -8   2   2        1.10       10.35      6.09 o
  -7   2   2       77.09       81.63      5.66 o
  -6   2   2      304.45      313.17     12.11 o
  -5   2   2       75.69      102.18      5.17 o
  -4   2   2      254.62      235.14      6.46 o
  -3   2   2      102.88      134.89      4.42 o
  -2   2   2     2996.80     2895.14     37.02 o
  -1   2   2      459.45      469.63      7.03 o
   0   2   2    28062.96    27887.12    281.92 o
   1   2   2      459.66      465.12      6.33 o
   2   2   2     2993.26     2946.02     42.15 o
   3   2   2      102.88      125.47      5.64 o
   4   2   2      254.79      259.48      8.54 o
   5   2   2       76.00       93.10      6.14 o
   6   2   2      304.26      331.53     11.97 o
   7   2   2       77.27       87.22      7.44 o
   8   2   2        1.12       19.56      9.59 o
  -8   3   2        3.72        3.83      5.67 o
  -7   3   2       77.89       92.39      8.52 o
  -6   3   2       82.66       85.04      6.97 o
  -5   3   2       72.12       65.31      4.25 o
  -4   3   2      439.20      463.67      9.62 o
  -3   3   2     1733.60     1736.13     38.11 o
  -2   3   2      300.99      299.61      7.13 o
  -1   3   2     7507.61     7284.53     74.51 o
   0   3   2      781.59      757.41      8.56 o
   1   3   2     7513.64     7319.99     74.66 o
   2   3   2      301.42      301.99      7.93 o
   3   3   2     1736.71     1742.63     32.17 o
   4   3   2      438.99      459.93     16.24 o
   5   3   2       72.21       60.42      6.03 o
   6   3   2       82.77       87.45      9.26 o
   7   3   2       77.94       60.94     11.36 o
   8   3   2        3.71       -7.64      9.53 o
  -8   4   2       23.40       13.10     10.88 o
  -7   4   2       15.61       11.14      6.94 o
  -6   4   2       14.34       16.47      5.03 o
  -5   4   2      215.85      221.81      7.38 o
  -4   4   2        5.13        7.73      2.73 o
  -3   4   2     1211.42     1189.42     21.28 o
  -2   4   2       17.48       20.81      2.20 o
  -1   4   2      337.66      332.54      4.88 o
   0   4   2     6018.31     6320.60     60.54 o
   1   4   2      338.25      335.96      5.09 o
   2   4   2       17.07       23.90      1.99 o
   3   4   2     1213.18     1200.94     26.85 o
   4   4   2        5.03       -2.40      4.14 o
   5   4   2      216.73      217.12     15.15 o
   6   4   2       14.34        2.42     14.19 o
   7   4   2       15.59       26.84     17.45 o
   8   4   2       23.37       18.40     11.53 o
  -8   5   2       41.77       30.70     13.95 o
  -7   5   2       44.00       22.95     10.41 o
  -6   5   2       72.06       88.58      7.75 o
  -5   5   2       34.59       37.47      6.87 o
  -4   5   2      177.68      198.43      8.04 o
  -3   5   2      593.50      581.37     13.31 o
  -2   5   2      175.82      179.34      5.40 o
  -1   5   2     9826.95     9888.31    110.24 o
   0   5   2      508.73      512.83      7.87 o
   1   5   2     9825.80     9960.17    110.24 o
   2   5   2      176.65      173.72      4.32 o
   3   5   2      593.06      583.59     11.45 o
   4   5   2      176.84      190.91      9.76 o
   5   5   2       34.60       35.06      8.38 o
   6   5   2       71.55       58.86     11.81 o
   7   5   2       43.89       39.88     11.73 o
   8   5   2       41.78       57.18     16.92 o
  -7   6   2       64.64       71.23     13.51 o
  -6   6   2      129.73      123.43     15.51 o
  -5   6   2      112.43       92.25      7.66 o
  -4   6   2      391.66      407.77     11.07 o
  -3   6   2      775.32      740.70     12.10 o
  -2   6   2     1917.69     1977.85     24.27 o
  -1   6   2      770.49      845.95     12.51 o
   0   6   2    11156.50    12208.36    141.88 o
   1   6   2      771.51      840.63     17.25 o
   2   6   2     1919.67     2011.36     28.61 o
   3   6   2      776.96      749.00     14.36 o
   4   6   2      392.24      399.90     10.34 o
   5   6   2      113.29      143.12     14.19 o
   6   6   2      129.79      150.50     15.75 o
   7   6   2       64.79       77.87     14.34 o
  -7   7   2       25.26       19.79     16.06 o
  -6   7   2      135.31      142.32     10.56 o
  -5   7   2       49.17       65.09      8.73 o
  -4   7   2      454.24      436.96      9.65 o
  -3   7   2       60.50       64.07      3.40 o
  -2   7   2      850.31      835.52     19.54 o
  -1   7   2      193.52      205.22      5.91 o
   0   7   2       32.05       30.89      2.90 o
   1   7   2      193.19      199.24      6.22 o
   2   7   2      850.40      850.09     14.49 o
   3   7   2       60.11       63.88      4.56 o
   4   7   2      455.71      449.76     13.01 o
   5   7   2       49.21       53.21      6.66 o
   6   7   2      136.24      134.87     19.04 o
   7   7   2       25.38       26.44     12.99 o
  -7   8   2      109.01       68.02     26.24 o
  -6   8   2       46.85       54.35      6.02 o
  -5   8   2      247.10      240.04      8.63 o
  -4   8   2      265.03      268.59      7.78 o
  -3   8   2      947.98      976.59     17.85 o
  -2   8   2      377.31      365.00      8.82 o
  -1   8   2       20.31       11.32      2.74 o
   0   8   2     1810.94     1835.28     26.85 o
   1   8   2       20.33       11.54      3.37 o
   2   8   2      376.69      374.44      9.23 o
   3   8   2      947.89      955.85     17.64 o
   4   8   2      264.56      278.27      9.20 o
   5   8   2      246.95      269.13     12.13 o
   6   8   2       46.97       40.48     12.35 o
   7   8   2      108.87       97.79     16.64 o
  -6   9   2      225.10      232.78      9.75 o
  -5   9   2        4.48        1.02      3.55 o
  -4   9   2      971.61      969.47     18.15 o
  -3   9   2       11.11        0.18      4.33 o
  -2   9   2      775.08      748.20     14.23 o
  -1   9   2      146.13      144.15      7.93 o
   0   9   2        2.17       -2.93      2.93 o
   1   9   2      146.13      143.79      6.14 o
   2   9   2      775.46      763.82     15.75 o
   3   9   2       11.19       -0.12      5.01 o
   4   9   2      972.20      956.07     21.20 o
   5   9   2        4.52       -0.33      4.13 o
   6   9   2      225.14      289.26     33.71 o
  -6  10   2       14.56        9.58      4.69 o
  -5  10   2      248.94      257.33     10.81 o
  -4  10   2       86.88       86.68      7.28 o
  -3  10   2      939.67      884.37     21.49 o
  -2  10   2      752.62      686.09     17.00 o
  -1  10   2      322.40      313.24     10.01 o
   0  10   2      467.64      414.30     10.83 o
   1  10   2      321.78      316.99     10.12 o
   2  10   2      752.75      711.23     18.53 o
   3  10   2      940.20      900.20     21.43 o
   4  10   2       86.89       77.98      7.06 o
   5  10   2      250.07      240.85     10.34 o
   6  10   2       14.56       17.61      6.74 o
  -6  11   2      353.34      356.76     17.83 o
  -5  11   2       32.72       35.84      6.77 o
  -4  11   2      547.62      523.76     16.33 o
  -3  11   2      281.02      313.35     12.68 o
  -2  11   2      403.51      368.54     16.02 o
  -1  11   2      202.95      186.97      9.20 o
   0  11   2      340.47      299.50     11.37 o
   1  11   2      202.91      173.72      9.12 o
   2  11   2      402.51      366.11     13.83 o
   3  11   2      280.93      288.51     12.40 o
   4  11   2      546.77      547.37     16.39 o
   5  11   2       32.64       32.78      6.63 o
   6  11   2      353.03      348.99     16.57 o
  -5  12   2      172.31      176.89     12.91 o
  -4  12   2      180.38      169.22     12.45 o
  -3  12   2      114.84       95.95     10.52 o
  -2  12   2      151.31      122.75     11.20 o
  -1  12   2      134.82      124.29      9.87 o
   0  12   2      283.68      295.20     11.92 o
   1  12   2      135.13      112.92      9.08 o
   2  12   2      151.15      142.18     11.41 o
   3  12   2      114.08      119.48     10.86 o
   4  12   2      180.33      166.75     12.23 o
   5  12   2      171.31      167.16     12.21 o
  -4  13   2       73.39       66.87     11.72 o
  -3  13   2      157.06      160.85     16.13 o
  -2  13   2      139.59      130.51     11.95 o
  -1  13   2      176.97      167.26     16.11 o
   0  13   2      100.26       98.74      8.53 o
   1  13   2      176.69      164.50     12.76 o
   2  13   2      140.27      134.50     12.37 o
   3  13   2      157.01      151.18     12.99 o
   4  13   2       74.11       62.30     10.72 o
  -4  14   2       19.01       15.80      9.70 o
  -3  14   2      413.70      428.63     23.00 o
  -2  14   2       34.77       23.52     14.24 o
  -1  14   2       80.47       79.97     10.86 o
   0  14   2        0.02       10.66     11.88 o
   1  14   2       80.33       60.95     10.38 o
   2  14   2       34.91       20.87      9.36 o
   3  14   2      413.64      418.49     31.68 o
   4  14   2       19.07        7.32      9.13 o
  -2  15   2      171.02      178.05     15.16 o
  -1  15   2      108.48      101.00     14.42 o
   0  15   2       37.30       11.13     16.53 o
   1  15   2      108.52      138.17     18.20 o
   2  15   2      170.94      199.37     15.60 o
   1   0   3        3.10        6.24      1.13 o
   2   0   3      443.58      362.86      7.53 o
   3   0   3      198.80      233.29      5.62 o
   4   0   3      272.06      232.01     13.54 o
   5   0   3     1909.83     1908.95     27.80 o
   6   0   3      209.86      199.64      9.26 o
   7   0   3      603.88      506.01     12.53 o
   8   0   3       67.14       47.22      6.64 o
  -8   1   3       68.10       80.47     12.11 o
  -7   1   3       24.66       19.06      4.50 o
  -6   1   3      489.24      465.61     11.62 o
  -5   1   3       11.77       21.11      2.95 o
  -4   1   3     1069.50     1028.09     18.53 o
  -3   1   3      190.85      203.10      4.60 o
  -2   1   3     2225.70     2098.19     24.24 o
  -1   1   3     3120.75     3054.19     31.52 o
   0   1   3      852.90      803.41      8.46 o
   1   1   3     3119.75     3021.51     31.47 o
   2   1   3     2227.72     2118.92     28.65 o
   3   1   3      190.40      209.39      6.63 o
   4   1   3     1069.34     1037.60     19.19 o
   5   1   3       11.88       31.48      4.79 o
   6   1   3      488.87      495.06     14.80 o
   7   1   3       24.76       16.14      5.60 o
   8   1   3       68.29       67.01      7.87 o
  -8   2   3        6.87       -0.17      8.26 o
  -7   2   3       86.60       90.65      5.99 o
  -6   2   3        3.92        5.04      5.03 o
  -5   2   3     1461.51     1420.76     22.82 o
  -4   2   3       37.37       51.13      5.22 o
  -3   2   3      164.52      181.23      7.06 o
  -2   2   3     1198.25     1289.64     25.54 o
  -1   2   3      930.80      936.45     11.13 o
   0   2   3     5140.35     5305.16     50.58 o
   1   2   3      929.96      932.19     10.54 o
   2   2   3     1199.07     1349.75     18.96 o
   3   2   3      163.03      190.58      7.17 o
   4   2   3       37.18       42.62      4.39 o
   5   2   3     1460.25     1368.33     48.52 o
   6   2   3        3.96        4.31      4.54 o
   7   2   3       86.36      108.66      8.47 o
   8   2   3        6.91        1.92      9.44 o
  -8   3   3        7.49        1.88      6.01 o
  -7   3   3       12.43        7.07      4.82 o
  -6   3   3      261.69      250.60     10.87 o
  -5   3   3        6.78       10.87      3.29 o
  -4   3   3       36.15       30.82      4.57 o
  -3   3   3      219.63      234.68      7.52 o
  -2   3   3      326.45      377.13      6.87 o
  -1   3   3     3185.77     3017.54     37.13 o
   0   3   3     1157.76     1110.62     11.78 o
   1   3   3     3184.97     3069.69     31.86 o
   2   3   3      326.65      391.09      7.64 o
   3   3   3      218.95      235.81      9.32 o
   4   3   3       35.56       31.08      4.88 o
   5   3   3        6.84        6.80      4.42 o
   6   3   3      262.00      266.31     13.84 o
   7   3   3       12.35       15.01     10.64 o
   8   3   3        7.52       -0.48     10.12 o
  -8   4   3       24.53       19.07      8.07 o
  -7   4   3       67.11       76.77      8.24 o
  -6   4   3       13.68       17.75      5.43 o
  -5   4   3      657.99      646.33     13.97 o
  -4   4   3      365.03      347.16      8.99 o
  -3   4   3       54.31       63.01      4.30 o
  -2   4   3     2463.42     2370.82     29.22 o
  -1   4   3      355.79      314.94      6.27 o
   0   4   3     1177.23     1053.16     12.38 o
   1   4   3      356.12      319.76      4.94 o
   2   4   3     2460.97     2370.61     32.90 o
   3   4   3       53.60       52.43      5.52 o
   4   4   3      364.43      329.71     12.08 o
   5   4   3      658.02      627.03     18.29 o
   6   4   3       13.73       10.17      8.92 o
   7   4   3       67.17       63.74     20.23 o
   8   4   3       24.60        5.61     10.87 o
  -8   5   3      132.93      110.09     15.50 o
  -7   5   3       61.15       53.12     12.13 o
  -6   5   3      721.77      681.77     21.93 o
  -5   5   3      103.57      102.34      6.82 o
  -4   5   3      162.34      137.65      7.16 o
  -3   5   3     1116.65     1096.82     16.03 o
  -2   5   3     2029.39     2038.89     27.19 o
  -1   5   3      598.75      609.10      9.28 o
   0   5   3      656.28      746.73     10.48 o
   1   5   3      596.17      607.90      8.57 o
   2   5   3     2030.44     2040.79     25.61 o
   3   5   3     1114.81     1096.01     18.52 o
   4   5   3      163.44      145.79      8.75 o
   5   5   3      103.50       98.61      8.51 o
   6   5   3      721.68      701.68     34.04 o
   7   5   3       61.30       58.83     12.70 o
   8   5   3      132.88      109.69     16.03 o
  -7   6   3       20.70        6.89     15.40 o
  -6   6   3      101.63       95.34     12.22 o
  -5   6   3      524.70      466.13     15.28 o
  -4   6   3       93.67       95.93      4.33 o
  -3   6   3     1145.14     1095.94     15.71 o
  -2   6   3      376.45      417.68      7.79 o
  -1   6   3     1448.06     1539.96     21.72 o
   0   6   3     6335.74     6755.34     79.75 o
   1   6   3     1449.58     1565.37     20.50 o
   2   6   3      375.42      419.13      8.62 o
   3   6   3     1147.63     1115.66     19.31 o
   4   6   3       93.87       96.57      5.26 o
   5   6   3      525.71      484.56     19.42 o
   6   6   3      101.66       98.77     14.16 o
   7   6   3       20.81       21.44     14.21 o
  -7   7   3       32.51       33.74     17.32 o
  -6   7   3      314.52      312.57     15.09 o
  -5   7   3       41.94       50.69      4.65 o
  -4   7   3     1041.82     1027.63     17.31 o
  -3   7   3      723.46      722.63     11.62 o
  -2   7   3     1039.70     1051.89     17.23 o
  -1   7   3     1598.08     1659.95     23.39 o
   0   7   3      569.06      600.95     10.03 o
   1   7   3     1599.52     1647.31     24.87 o
   2   7   3     1040.35     1037.14     17.15 o
   3   7   3      724.32      717.06     12.21 o
   4   7   3     1042.75     1033.42     22.32 o
   5   7   3       42.03       53.74      9.17 o
   6   7   3      314.74      296.69     21.44 o
   7   7   3       32.37       31.05     19.30 o
  -7   8   3       28.05       27.31      8.00 o
  -6   8   3       94.21       87.43      6.37 o
  -5   8   3      165.96      162.10      6.28 o
  -4   8   3       47.64       52.16      4.32 o
  -3   8   3       83.72       87.36      5.10 o
  -2   8   3     1764.78     1683.70     25.86 o
  -1   8   3      167.82      170.53      6.22 o
   0   8   3     1663.79     1695.66     21.71 o
   1   8   3      167.84      176.71      5.83 o
   2   8   3     1765.03     1723.10     30.12 o
   3   8   3       83.29       90.28      5.22 o
   4   8   3       47.49       50.07      4.64 o
   5   8   3      165.97      174.94     14.52 o
   6   8   3       94.22      112.48     15.84 o
   7   8   3       28.10       19.59     27.83 o
  -6   9   3       85.12       93.41      8.29 o
  -5   9   3        6.89        2.67      3.76 o
  -4   9   3       49.39       54.44      4.85 o
  -3   9   3      586.63      587.90     14.29 o
  -2   9   3       28.40       19.89      3.88 o
  -1   9   3      951.77      931.69     17.09 o
   0   9   3        4.52       -2.64      2.64 o
   1   9   3      950.62      977.32     17.12 o
   2   9   3       28.45       28.91      5.28 o
   3   9   3      585.83      556.63     14.06 o
   4   9   3       49.62       52.27      7.36 o
   5   9   3        6.90       -1.55      4.18 o
   6   9   3       85.35       68.88     22.61 o
  -6  10   3       48.34       47.32      5.21 o
  -5  10   3      107.66      109.44     10.14 o
  -4  10   3      218.67      213.30     10.62 o
  -3  10   3       36.88       24.55      6.09 o
  -2  10   3     1702.29     1611.98     30.65 o
  -1  10   3      330.58      323.93     10.26 o
   0  10   3     1253.54     1206.14     21.01 o
   1  10   3      330.75      334.80     10.46 o
   2  10   3     1703.39     1616.04     33.46 o
   3  10   3       37.01       20.86      5.94 o
   4  10   3      219.15      205.66      9.71 o
   5  10   3      107.78      101.49      7.40 o
   6  10   3       48.22       26.24      7.01 o
  -6  11   3       28.28       31.97     13.24 o
  -5  11   3      104.54      113.47     10.48 o
  -4  11   3      168.82      182.47     10.15 o
  -3  11   3       68.97       61.46      9.54 o
  -2  11   3      163.93      162.50     11.54 o
  -1  11   3      802.62      815.51     19.39 o
   0  11   3      206.76      231.52     10.21 o
   1  11   3      803.46      822.63     19.39 o
   2  11   3      163.80      160.47      9.90 o
   3  11   3       69.39       48.36      7.16 o
   4  11   3      168.79      152.48      9.51 o
   5  11   3      104.55      104.47      8.76 o
   6  11   3       28.26       17.67      8.17 o
  -5  12   3        6.79        4.85      8.92 o
  -4  12   3      186.28      201.68     13.39 o
  -3  12   3      353.80      365.48     16.86 o
  -2  12   3      207.15      199.98     18.78 o
  -1  12   3      415.87      372.74     15.94 o
   0  12   3       97.21       64.76      7.30 o
   1  12   3      415.47      360.30     14.16 o
   2  12   3      205.76      198.09     12.86 o
   3  12   3      353.39      341.17     16.25 o
   4  12   3      185.87      188.52     15.51 o
   5  12   3        6.79       -4.12      7.13 o
  -4  13   3      129.98      105.58     15.88 o
  -3  13   3      150.88      151.33     13.70 o
  -2  13   3      174.34      155.25     12.77 o
  -1  13   3       27.60       29.63      8.77 o
   0  13   3       86.62       64.15      7.74 o
   1  13   3       27.08       30.81      8.75 o
   2  13   3      173.95      184.14     13.27 o
   3  13   3      150.51      148.24     12.50 o
   4  13   3      129.73      141.86     12.31 o
  -4  14   3       21.19        8.42      9.33 o
  -3  14   3       38.98       29.51      9.96 o
  -2  14   3      162.88      184.29     14.36 o
  -1  14   3        8.54       20.52      8.75 o
   0  14   3       30.57       29.42     13.23 o
   1  14   3        8.47        6.57      8.46 o
   2  14   3      162.62      165.26     17.52 o
   3  14   3       38.78       40.56     11.45 o
   4  14   3       21.26       18.67      9.39 o
  -2  15   3        1.01        4.19     10.61 o
  -1  15   3      138.91      165.04     26.97 o
   0  15   3       89.75       97.45     18.06 o
   1  15   3      139.03      138.85     16.11 o
   2  15   3        1.01       -8.75      8.75 o
   0   0   4     4802.12     5371.60     75.12 o
   1   0   4      441.19      478.91      5.40 o
   2   0   4       26.68       38.40      1.86 o
   3   0   4     1515.06     1589.75     22.40 o
   4   0   4       89.36       83.75      4.77 o
   5   0   4      145.14      141.14      5.31 o
   6   0   4      102.60       93.12      8.90 o
   7   0   4        6.10       19.33      4.61 o
   8   0   4        2.51       -5.15      5.15 o
  -8   1   4       42.57       29.57      6.23 o
  -7   1   4       12.28        9.17      4.40 o
  -6   1   4      160.03      156.11      9.77 o
  -5   1   4       49.89       58.04      3.34 o
  -4   1   4      428.60      441.13      9.44 o
  -3   1   4      120.23      113.93      3.46 o
  -2   1   4     1470.36     1537.96     18.48 o
  -1   1   4     5685.03     5901.01     70.73 o
   0   1   4     1101.04     1103.15     10.96 o
   1   1   4     5683.17     5795.31     64.33 o
   2   1   4     1469.72     1592.88     20.06 o
   3   1   4      120.40      115.41      4.59 o
   4   1   4      428.38      448.68     12.35 o
   5   1   4       49.96       57.70      4.34 o
   6   1   4      160.22      161.78     13.80 o
   7   1   4       12.22        6.93      4.62 o
   8   1   4       42.72       39.49      8.68 o
  -8   2   4       42.41       52.72      7.17 o
  -7   2   4        6.77        4.37      4.11 o
  -6   2   4      372.07      333.99      9.65 o
  -5   2   4      267.86      273.32      8.57 o
  -4   2   4      185.11      193.26      5.05 o
  -3   2   4     1309.84     1296.22     17.96 o
  -2   2   4      142.76      112.67      3.55 o
  -1   2   4      984.14      971.55     11.68 o
   0   2   4     9925.07     9842.40     92.17 o
   1   2   4      983.89      975.21      9.96 o
   2   2   4      142.10      115.89      3.26 o
   3   2   4     1310.07     1361.87     43.34 o
   4   2   4      184.45      192.34      8.20 o
   5   2   4      268.39      278.92     10.17 o
   6   2   4      372.56      342.42     11.97 o
   7   2   4        6.75       -1.93      5.44 o
   8   2   4       42.50       63.90     12.24 o
  -8   3   4       81.97       58.76      7.60 o
  -7   3   4       66.43       63.92      5.98 o
  -6   3   4      143.66      138.45      6.27 o
  -5   3   4        0.56       -3.07      3.07 o
  -4   3   4      604.51      611.71     11.52 o
  -3   3   4      127.09      115.21      3.77 o
  -2   3   4     1375.26     1313.72     18.37 o
  -1   3   4     1888.25     1801.59     19.71 o
   0   3   4      103.05      105.42      2.57 o
   1   3   4     1887.61     1814.74     18.90 o
   2   3   4     1374.61     1370.23     18.26 o
   3   3   4      126.29      106.17      6.64 o
   4   3   4      604.57      631.13     16.66 o
   5   3   4        0.57        3.06      4.28 o
   6   3   4      143.76      144.46     10.89 o
   7   3   4       66.35       68.42     11.82 o
   8   3   4       81.97       80.08     13.69 o
  -8   4   4       16.89       16.78      6.35 o
  -7   4   4       13.80       14.31      4.49 o
  -6   4   4       32.41       29.20      5.44 o
  -5   4   4       48.63       49.25      4.91 o
  -4   4   4       95.00      104.05      6.55 o
  -3   4   4      403.18      396.06      7.95 o
  -2   4   4     2088.82     2203.53     30.78 o
  -1   4   4       26.71       29.74      1.93 o
   0   4   4       46.12       69.44      2.68 o
   1   4   4       26.77       30.98      1.87 o
   2   4   4     2092.52     2213.15     29.06 o
   3   4   4      403.91      386.43     10.34 o
   4   4   4       95.34      105.93      7.30 o
   5   4   4       49.05       36.51      6.20 o
   6   4   4       32.51       23.53      9.57 o
   7   4   4       13.83       13.13     10.05 o
   8   4   4       16.86        6.75     14.28 o
  -7   5   4       46.54       54.43      7.98 o
  -6   5   4      126.99      113.53      9.43 o
  -5   5   4       88.36       95.60      5.37 o
  -4   5   4     1586.67     1591.26     32.06 o
  -3   5   4      472.86      504.83      9.25 o
  -2   5   4     1207.51     1172.67     16.80 o
  -1   5   4      357.18      329.40      6.34 o
   0   5   4      173.88      216.68      4.77 o
   1   5   4      355.33      327.36      5.93 o
   2   5   4     1209.10     1162.84     15.74 o
   3   5   4      471.77      518.36     10.65 o
   4   5   4     1589.45     1584.74     35.55 o
   5   5   4       88.57       93.39      8.51 o
   6   5   4      127.64      127.16     14.29 o
   7   5   4       46.71       32.04     11.43 o
  -7   6   4      207.14      216.01     13.53 o
  -6   6   4      120.19      120.70      7.34 o
  -5   6   4      366.65      346.53      9.73 o
  -4   6   4      335.56      348.62      8.20 o
  -3   6   4     1348.87     1342.43     18.48 o
  -2   6   4     2782.32     2789.67     35.29 o
  -1   6   4      256.98      247.04      6.24 o
   0   6   4     7695.56     8077.47     90.30 o
   1   6   4      257.16      244.45      5.59 o
   2   6   4     2778.45     2867.03     41.68 o
   3   6   4     1348.91     1346.26     22.66 o
   4   6   4      334.82      340.90      9.59 o
   5   6   4      366.71      382.96     17.15 o
   6   6   4      120.27      109.04     14.38 o
   7   6   4      207.18      232.97     19.82 o
  -7   7   4       57.60       52.20      6.82 o
  -6   7   4       98.22      122.01      7.02 o
  -5   7   4       47.29       44.32      5.15 o
  -4   7   4      128.92      125.10      5.42 o
  -3   7   4      308.79      298.63      6.96 o
  -2   7   4      233.06      242.38      7.60 o
  -1   7   4     2790.90     2952.45     38.79 o
   0   7   4      691.27      739.75     11.00 o
   1   7   4     2790.36     2901.58     41.20 o
   2   7   4      234.01      239.01      6.91 o
   3   7   4      308.37      300.31      6.48 o
   4   7   4      128.79      145.56      7.35 o
   5   7   4       47.36       42.66      6.01 o
   6   7   4       98.24      105.08     15.08 o
   7   7   4       57.67       50.61     13.79 o
  -7   8   4      100.53       99.42      8.93 o
  -6   8   4      130.53      135.07      6.93 o
  -5   8   4       98.69       96.70      8.43 o
  -4   8   4      121.06      121.45      6.66 o
  -3   8   4      589.59      571.89     10.89 o
  -2   8   4      443.00      447.86      9.97 o
  -1   8   4      533.90      535.44     11.14 o
   0   8   4     3052.44     3144.10     37.51 o
   1   8   4      534.73      512.62     10.94 o
   2   8   4      443.00      453.31     10.37 o
   3   8   4      590.52      577.59     12.47 o
   4   8   4      121.18      111.79      5.84 o
   5   8   4       98.80      103.73      8.26 o
   6   8   4      130.65      123.21     16.50 o
   7   8   4      100.30       82.53     16.60 o
  -6   9   4      112.99      119.96      6.66 o
  -5   9   4      226.79      243.19      8.18 o
  -4   9   4      545.06      541.38     12.41 o
  -3   9   4      189.95      211.23      8.71 o
  -2   9   4      582.90      555.41     11.83 o
  -1   9   4       68.53       67.50      5.01 o
   0   9   4       13.13        5.07      2.99 o
   1   9   4       68.85       75.94      5.17 o
   2   9   4      582.71      562.32     13.80 o
   3   9   4      190.34      185.41      8.28 o
   4   9   4      544.45      517.75     13.43 o
   5   9   4      226.80      201.14     11.68 o
   6   9   4      112.68      120.70     25.52 o
  -6  10   4       33.73       49.14      5.32 o
  -5  10   4       39.78       36.15      5.41 o
  -4  10   4      110.15      117.60     14.68 o
  -3  10   4      187.44      178.07     11.73 o
  -2  10   4       31.80       29.68      5.93 o
  -1  10   4        9.51        3.71      4.34 o
   0  10   4      158.04      163.38      7.26 o
   1  10   4        9.61       -1.29      4.34 o
   2  10   4       31.92        8.68      8.11 o
   3  10   4      187.68      186.83     10.48 o
   4  10   4      110.24      124.31     10.72 o
   5  10   4       39.86       24.62      5.92 o
   6  10   4       33.77       26.31      9.26 o
  -6  11   4       23.74       24.08      8.87 o
  -5  11   4       64.00       59.91      9.40 o
  -4  11   4      176.27      176.50     12.22 o
  -3  11   4      261.25      253.50     13.72 o
  -2  11   4      275.58      256.12     13.66 o
  -1  11   4       77.27       63.88      7.30 o
   0  11   4        3.57       -4.81      4.81 o
   1  11   4       77.35       86.58     11.06 o
   2  11   4      275.53      261.60     16.83 o
   3  11   4      261.69      256.51     11.74 o
   4  11   4      176.49      172.78     10.97 o
   5  11   4       64.28       68.66      7.58 o
   6  11   4       24.11       11.47      7.98 o
  -5  12   4      194.40      223.78     14.29 o
  -4  12   4       12.32        2.75      7.74 o
  -3  12   4      551.34      508.77     19.86 o
  -2  12   4      589.51      537.15     20.39 o
  -1  12   4      374.11      334.39     14.15 o
   0  12   4      884.94      835.45     20.42 o
   1  12   4      373.53      339.35     13.75 o
   2  12   4      590.10      584.38     20.58 o
   3  12   4      551.30      539.45     24.44 o
   4  12   4       12.42       25.35      8.11 o
   5  12   4      195.03      198.74     13.15 o
  -4  13   4      148.07      134.18     12.87 o
  -3  13   4       81.25       83.83     11.04 o
  -2  13   4       68.89       88.85     10.94 o
  -1  13   4       17.67       15.84     12.32 o
   0  13   4       81.34       81.63      8.26 o
   1  13   4       17.75        1.20      7.63 o
   2  13   4       68.86       89.97     10.77 o
   3  13   4       81.38       87.19     10.59 o
   4  13   4      148.30      157.98     12.85 o
  -3  14   4      350.89      379.39     19.45 o
  -2  14   4        1.87       -0.19      8.46 o
  -1  14   4       64.36       75.84     18.63 o
   0  14   4        3.92       -9.97     10.65 o
   1  14   4       64.28       71.28     11.86 o
   2  14   4        1.90       -1.79      8.25 o
   3  14   4      351.00      402.90     19.37 o
  -2  15   4       15.75        5.73      9.70 o
  -1  15   4        5.28       -5.51     10.43 o
   0  15   4        6.68       12.80     13.74 o
   1  15   4        5.32        7.38     10.92 o
   2  15   4       15.81        1.53      9.50 o
   1   0   5      466.83      470.12      6.28 o
   2   0   5       64.08       74.69      2.25 o
   3   0   5       16.21       42.06      2.93 o
   4   0   5        0.37       -1.07      2.63 o
   5   0   5     1491.09     1425.96     22.94 o
   6   0   5        5.82        3.69      3.85 o
   7   0   5      338.89      331.39     10.24 o
   8   0   5       65.07       59.30      6.96 o
  -8   1   5       62.81       79.57     14.38 o
  -7   1   5       28.46       37.12      5.21 o
  -6   1   5     1109.91     1076.82     20.55 o
  -5   1   5       67.30       84.04      4.24 o
  -4   1   5     1265.71     1266.98     17.89 o
  -3   1   5     1349.84     1436.16     19.29 o
  -2   1   5      894.41      824.01     12.86 o
  -1   1   5     1248.70     1157.47     14.16 o
   0   1   5      701.85      620.73      6.65 o
   1   1   5     1247.61     1144.86     11.89 o
   2   1   5      896.79      851.87     11.82 o
   3   1   5     1349.31     1414.07     19.23 o
   4   1   5     1266.57     1292.35     22.18 o
   5   1   5       67.63       82.22      5.18 o
   6   1   5     1109.45     1119.63     28.91 o
   7   1   5       28.53       21.63      5.04 o
   8   1   5       62.65       48.26      7.44 o
  -8   2   5      136.03      129.92      9.54 o
  -7   2   5       40.25       40.94      5.90 o
  -6   2   5       13.71       11.47      4.08 o
  -5   2   5     1218.45     1224.60     19.51 o
  -4   2   5      553.66      595.72      9.99 o
  -3   2   5      334.69      308.37      6.33 o
  -2   2   5     3247.82     3339.16     40.46 o
  -1   2   5     2097.22     2026.42     24.06 o
   0   2   5     3772.38     3717.02     32.87 o
   1   2   5     2096.62     2046.26     19.65 o
   2   2   5     3250.05     3424.51     49.40 o
   3   2   5      335.44      319.90      6.46 o
   4   2   5      554.70      596.43     13.31 o
   5   2   5     1219.35     1229.59     27.34 o
   6   2   5       13.59       12.98      4.91 o
   7   2   5       40.45       39.00      7.32 o
   8   2   5      135.77      112.67     15.93 o
  -8   3   5       21.39       11.11      7.20 o
  -7   3   5       13.84        9.48      4.73 o
  -6   3   5      100.17      103.30      7.03 o
  -5   3   5        1.22       -2.62      2.62 o
  -4   3   5       92.90       96.67      4.10 o
  -3   3   5      226.09      237.20      5.33 o
  -2   3   5      158.93      178.68      4.90 o
  -1   3   5      258.01      209.72      4.07 o
   0   3   5       19.78        5.18      1.16 o
   1   3   5      258.53      208.69      3.66 o
   2   3   5      157.96      179.29      4.67 o
   3   3   5      226.36      228.17      7.29 o
   4   3   5       91.94       94.92      6.64 o
   5   3   5        1.18       -5.83      5.83 o
   6   3   5      100.15      107.47     10.13 o
   7   3   5       13.81        8.12      9.31 o
   8   3   5       21.48       16.88     11.25 o
  -8   4   5       28.82       33.70      6.92 o
  -7   4   5       36.43       36.83      5.29 o
  -6   4   5       13.54       12.53      4.07 o
  -5   4   5      363.46      348.90     11.17 o
  -4   4   5      174.96      198.91      5.81 o
  -3   4   5      137.79      161.46      5.13 o
  -2   4   5      559.03      574.35     10.16 o
  -1   4   5      898.91      955.76     11.59 o
   0   4   5      782.53      934.48     11.39 o
   1   4   5      900.48      964.90     11.94 o
   2   4   5      557.80      576.37      9.44 o
   3   4   5      138.52      165.57      5.69 o
   4   4   5      175.07      204.54      9.59 o
   5   4   5      363.96      339.18     13.09 o
   6   4   5       13.69        9.04      8.81 o
   7   4   5       36.52       21.08     10.56 o
   8   4   5       28.80       30.95     12.15 o
  -7   5   5       22.99       24.80      5.19 o
  -6   5   5       11.93       12.96      4.13 o
  -5   5   5        9.95       12.66      3.51 o
  -4   5   5        6.91        8.42      3.43 o
  -3   5   5      648.83      625.79     10.60 o
  -2   5   5      132.87      143.37      4.02 o
  -1   5   5     1503.51     1498.80     17.97 o
   0   5   5      215.19      234.92      5.14 o
   1   5   5     1502.57     1496.12     18.63 o
   2   5   5      132.89      144.78      4.49 o
   3   5   5      648.31      628.99     11.83 o
   4   5   5        6.74        8.40      5.04 o
   5   5   5        9.92        8.96      5.72 o
   6   5   5       12.10        9.55      9.25 o
   7   5   5       22.87        7.78     10.13 o
  -7   6   5       63.47       67.90      6.27 o
  -6   6   5       36.23       37.55      8.90 o
  -5   6   5      520.21      527.70     12.56 o
  -4   6   5      323.37      337.40      7.55 o
  -3   6   5       92.87       85.85      3.77 o
  -2   6   5     1829.90     1805.76     23.74 o
  -1   6   5      378.74      357.34      7.57 o
   0   6   5     2045.11     2012.26     25.85 o
   1   6   5      378.92      347.14      7.32 o
   2   6   5     1828.39     1793.51     26.37 o
   3   6   5       93.59       91.41      6.04 o
   4   6   5      322.80      362.10      9.86 o
   5   6   5      520.63      512.00     22.63 o
   6   6   5       36.39       37.61     11.45 o
   7   6   5       63.33       54.11     13.35 o
  -7   7   5      104.64       96.97      8.14 o
  -6   7   5      285.56      282.41     10.32 o
  -5   7   5      261.57      281.74      8.11 o
  -4   7   5      495.88      480.85     10.90 o
  -3   7   5      609.34      592.21     10.46 o
  -2   7   5       94.68       90.57      5.10 o
  -1   7   5      763.99      723.63     12.47 o
   0   7   5      137.85      124.91      4.08 o
   1   7   5      764.17      743.64     14.30 o
   2   7   5       94.84       87.58      4.65 o
   3   7   5      608.47      600.76     10.91 o
   4   7   5      495.96      507.27     13.76 o
   5   7   5      261.48      278.11     11.65 o
   6   7   5      285.49      291.97     21.66 o
   7   7   5      104.72       96.50     16.21 o
  -7   8   5       20.05       17.68      7.06 o
  -6   8   5       11.22       19.48      4.33 o
  -5   8   5       13.96       13.07      3.89 o
  -4   8   5      275.93      299.20      8.74 o
  -3   8   5      500.18      501.73     11.62 o
  -2   8   5     1805.00     1721.52     26.40 o
  -1   8   5       20.10       20.62      3.77 o
   0   8   5      883.31      871.32     15.12 o
   1   8   5       19.87       22.23      3.98 o
   2   8   5     1802.98     1741.84     28.61 o
   3   8   5      499.21      518.95     11.75 o
   4   8   5      275.37      286.64      9.06 o
   5   8   5       13.79        7.88      5.93 o
   6   8   5       11.22        5.67     11.18 o
   7   8   5       20.19        8.99     17.05 o
  -6   9   5      295.00      310.10     10.29 o
  -5   9   5       68.96       70.60      5.56 o
  -4   9   5      250.47      268.20      8.04 o
  -3   9   5      788.78      792.41     17.55 o
  -2   9   5      312.24      316.26      8.80 o
  -1   9   5     1016.05      955.58     17.47 o
   0   9   5        6.03       -2.80      3.19 o
   1   9   5     1014.92      981.85     17.44 o
   2   9   5      311.81      325.53     10.00 o
   3   9   5      788.00      751.47     17.24 o
   4   9   5      250.91      259.63     10.11 o
   5   9   5       69.03       82.53      6.20 o
   6   9   5      295.08      275.65     34.11 o
  -6  10   5       51.08       45.44      7.23 o
  -5  10   5      145.88      155.92      7.12 o
  -4  10   5      234.96      245.51     11.99 o
  -3  10   5       27.14       25.28      6.04 o
  -2  10   5      640.03      628.45     27.37 o
  -1  10   5       33.43       30.09      5.88 o
   0  10   5      123.36      136.61      7.46 o
   1  10   5       33.49       22.84      5.02 o
   2  10   5      640.69      612.50     17.42 o
   3  10   5       27.12       16.46      5.92 o
   4  10   5      235.37      233.18     10.58 o
   5  10   5      145.98      148.30      8.62 o
   6  10   5       50.99       49.60     10.51 o
  -6  11   5       20.36       31.60     16.13 o
  -5  11   5      355.30      334.30     16.53 o
  -4  11   5       43.50       37.21     10.61 o
  -3  11   5      425.13      401.48     19.63 o
  -2  11   5       10.04       -5.09      9.43 o
  -1  11   5      115.21       97.39      7.71 o
   0  11   5       75.52       51.47      7.85 o
   1  11   5      115.81      102.94      7.85 o
   2  11   5        9.98       -4.87      5.79 o
   3  11   5      425.85      421.69     14.77 o
   4  11   5       43.50       48.19      7.17 o
   5  11   5      355.40      364.61     13.47 o
   6  11   5       20.39        5.68     12.29 o
  -5  12   5       21.24       25.96      8.86 o
  -4  12   5       42.79       32.78     10.76 o
  -3  12   5       29.11       19.98      8.36 o
  -2  12   5      184.62      170.21     12.69 o
  -1  12   5       51.62       49.52      9.07 o
   0  12   5       27.96       27.68      6.42 o
   1  12   5       51.86       35.13      7.13 o
   2  12   5      185.51      179.05     12.46 o
   3  12   5       29.26       31.45      8.39 o
   4  12   5       42.99       48.75      8.99 o
   5  12   5       21.25       23.23      9.19 o
  -4  13   5       30.28       14.85      9.19 o
  -3  13   5      236.35      253.96     30.51 o
  -2  13   5       46.90       50.30      9.58 o
  -1  13   5      502.03      550.04     21.03 o
   0  13   5       73.21       91.53      9.17 o
   1  13   5      501.54      532.08     20.72 o
   2  13   5       46.98       49.11      9.70 o
   3  13   5      235.91      253.17     14.96 o
   4  13   5       30.32       24.99      8.89 o
  -3  14   5       19.95       14.32      9.79 o
  -2  14   5      244.49      246.59     16.35 o
  -1  14   5       58.58       61.14     10.70 o
   0  14   5      185.27      195.55     21.12 o
   1  14   5       58.66       74.49     10.96 o
   2  14   5      244.28      222.11     15.18 o
   3  14   5       19.79        6.01      8.90 o
  -2  15   5       11.24        9.53      9.77 o
  -1  15   5      136.14      106.58     15.19 o
   0  15   5       29.82       21.16     14.28 o
   1  15   5      136.00      156.58     17.27 o
   2  15   5       11.25        8.22      9.59 o
   0   0   6     5734.86     5968.78     83.85 o
   1   0   6     1321.77     1344.66     15.96 o
   2   0   6       20.74       35.93      1.95 o
   3   0   6     4130.86     4124.68     51.80 o
   4   0   6      124.39      121.89      3.99 o
   5   0   6      757.68      733.71     13.00 o
   6   0   6      759.93      742.46     15.44 o
   7   0   6       23.65       12.20      4.63 o
   8   0   6      102.74       89.76      7.63 o
  -8   1   6      158.92      150.56     10.09 o
  -7   1   6      209.01      203.55      8.24 o
  -6   1   6      398.25      391.52     10.64 o
  -5   1   6      126.97      134.30      4.70 o
  -4   1   6     2378.70     2463.91     32.66 o
  -3   1   6      438.88      451.79      7.98 o
  -2   1   6     3129.91     3105.15     35.29 o
  -1   1   6     1253.08     1124.61     11.87 o
   0   1   6       12.28       29.64      1.59 o
   1   1   6     1249.35     1120.42     12.18 o
   2   1   6     3127.63     3061.06     35.20 o
   3   1   6      437.19      450.12      8.35 o
   4   1   6     2378.05     2537.15     40.37 o
   5   1   6      127.11      128.67      6.25 o
   6   1   6      398.50      373.85     13.12 o
   7   1   6      208.77      186.36      9.58 o
   8   1   6      159.03      153.76      9.71 o
  -8   2   6        2.23        5.60      6.47 o
  -7   2   6       71.02       57.59      5.71 o
  -6   2   6      119.78      113.22      6.22 o
  -5   2   6      194.52      205.75      6.06 o
  -4   2   6       88.92       88.67      3.85 o
  -3   2   6     1184.45     1203.45     17.02 o
  -2   2   6     1360.57     1309.76     19.88 o
  -1   2   6     3580.89     3414.88     34.65 o
   0   2   6    14302.51    13953.56    127.91 o
   1   2   6     3581.17     3433.61     34.82 o
   2   2   6     1356.99     1305.41     18.02 o
   3   2   6     1184.07     1191.29     20.77 o
   4   2   6       88.57       98.48      4.33 o
   5   2   6      194.46      212.74      7.60 o
   6   2   6      119.79      119.68      7.43 o
   7   2   6       71.01       70.66      7.82 o
   8   2   6        2.25       -2.67      9.63 o
  -8   3   6       12.53       19.64      5.96 o
  -7   3   6       44.70       30.94      5.51 o
  -6   3   6        1.64        6.08      3.97 o
  -5   3   6       33.73       32.08      4.52 o
  -4   3   6      179.99      175.25      5.58 o
  -3   3   6       79.48       66.69      3.35 o
  -2   3   6     1342.89     1303.49     17.17 o
  -1   3   6     1785.47     1561.75     18.15 o
   0   3   6      390.80      305.52      5.83 o
   1   3   6     1786.30     1547.23     17.22 o
   2   3   6     1341.56     1272.76     16.71 o
   3   3   6       79.84       76.76      4.38 o
   4   3   6      179.59      198.87      9.45 o
   5   3   6       33.78       25.09      8.16 o
   6   3   6        1.64       -3.71      6.88 o
   7   3   6       44.79       31.02     10.60 o
   8   3   6       12.47        9.90     12.96 o
  -8   4   6        4.75        0.17      6.33 o
  -7   4   6       52.40       47.69      6.92 o
  -6   4   6       71.97       72.34      5.51 o
  -5   4   6       98.34      101.36      6.15 o
  -4   4   6        5.79        7.00      3.11 o
  -3   4   6      417.30      396.42      8.46 o
  -2   4   6     1232.24     1306.44     19.63 o
  -1   4   6     1100.40     1208.33     14.75 o
   0   4   6      192.73      254.11      4.90 o
   1   4   6     1099.11     1186.59     13.94 o
   2   4   6     1233.24     1311.17     17.29 o
   3   4   6      416.76      416.88     10.88 o
   4   4   6        5.90       -1.50      3.10 o
   5   4   6       98.75       92.33      7.85 o
   6   4   6       72.08       70.44     11.77 o
   7   4   6       52.61       30.64     11.49 o
   8   4   6        4.66        3.11     10.91 o
  -7   5   6       24.51       27.78      5.35 o
  -6   5   6       18.28       13.54      4.49 o
  -5   5   6        4.14        5.34      3.52 o
  -4   5   6       77.67       87.58      4.88 o
  -3   5   6       64.03       72.16      3.62 o
  -2   5   6       97.20       89.10      4.31 o
  -1   5   6       11.08        7.12      2.26 o
   0   5   6      695.21      765.28     11.47 o
   1   5   6       10.73        9.34      2.06 o
   2   5   6       96.64       95.70      3.16 o
   3   5   6       63.45       68.27      4.64 o
   4   5   6       77.68       87.55      5.12 o
   5   5   6        4.14        1.42      6.35 o
   6   5   6       18.47       23.20     10.91 o
   7   5   6       24.62       36.39     11.63 o
  -7   6   6      207.84      208.60      9.38 o
  -6   6   6      183.18      182.19      8.44 o
  -5   6   6      258.87      275.33      9.17 o
  -4   6   6      344.05      335.77      7.79 o
  -3   6   6      363.75      364.75      7.52 o
  -2   6   6      217.95      204.68      5.81 o
  -1   6   6      549.29      535.57     12.80 o
   0   6   6     1184.22     1186.68     15.70 o
   1   6   6      550.63      544.15     10.35 o
   2   6   6      218.77      206.16      6.28 o
   3   6   6      364.60      359.66      9.23 o
   4   6   6      344.03      347.93      9.85 o
   5   6   6      259.11      274.38     15.02 o
   6   6   6      183.34      185.67     17.47 o
   7   6   6      207.83      179.78     19.14 o
  -7   7   6        3.45        9.47      5.31 o
  -6   7   6        9.93       14.02      5.11 o
  -5   7   6       68.10       78.63      5.01 o
  -4   7   6      206.22      206.75      7.77 o
  -3   7   6       49.14       59.98      4.08 o
  -2   7   6      840.86      837.23     13.63 o
  -1   7   6     1205.81     1216.07     18.36 o
   0   7   6      761.18      768.68     11.46 o
   1   7   6     1205.38     1211.33     22.80 o
   2   7   6      842.14      848.53     15.83 o
   3   7   6       49.56       46.66      3.04 o
   4   7   6      206.82      210.98     10.74 o
   5   7   6       68.44       65.61      6.90 o
   6   7   6       10.05       17.66     11.83 o
   7   7   6        3.43        5.94     11.59 o
  -7   8   6        0.29       -4.19      5.04 o
  -6   8   6        7.94       13.77      4.49 o
  -5   8   6        1.32        0.97      4.50 o
  -4   8   6      258.61      268.38      8.50 o
  -3   8   6      879.55      900.05     15.89 o
  -2   8   6      775.19      783.33     14.39 o
  -1   8   6      667.53      676.43     12.59 o
   0   8   6       81.65       84.40      4.72 o
   1   8   6      666.29      683.91     14.29 o
   2   8   6      776.75      782.22     15.76 o
   3   8   6      878.38      904.61     17.20 o
   4   8   6      258.53      273.31      8.98 o
   5   8   6        1.30       -5.38      5.38 o
   6   8   6        7.92       20.87     12.39 o
   7   8   6        0.27        8.73     17.85 o
  -6   9   6      832.69      871.23     19.06 o
  -5   9   6      490.33      486.93     12.40 o
  -4   9   6     1067.63     1073.16     18.72 o
  -3   9   6      639.71      645.48     16.75 o
  -2   9   6       87.40       80.81      5.84 o
  -1   9   6     1139.40     1110.73     19.47 o
   0   9   6     1184.31     1192.71     20.52 o
   1   9   6     1140.49     1106.14     20.77 o
   2   9   6       87.25       72.44      8.10 o
   3   9   6      640.80      646.24     18.87 o
   4   9   6     1069.66     1065.99     23.59 o
   5   9   6      490.59      501.89     13.82 o
   6   9   6      833.64      826.14     56.98 o
  -6  10   6      162.71      181.46     11.79 o
  -5  10   6      284.65      290.80      9.61 o
  -4  10   6       20.09       12.83      6.03 o
  -3  10   6      751.17      744.69     19.80 o
  -2  10   6      501.90      509.98     15.90 o
  -1  10   6       79.87       84.29      7.04 o
   0  10   6     1062.59     1121.70     23.60 o
   1  10   6       80.14       83.75      6.47 o
   2  10   6      501.26      518.06     16.07 o
   3  10   6      752.51      758.78     22.30 o
   4  10   6       20.20       21.71      6.06 o
   5  10   6      285.36      273.93     11.32 o
   6  10   6      162.99      159.22     10.81 o
  -5  11   6       30.38       22.95      8.57 o
  -4  11   6      259.41      243.41     14.05 o
  -3  11   6      144.97      143.98     11.63 o
  -2  11   6      199.37      197.13     16.83 o
  -1  11   6      673.40      673.15     17.64 o
   0  11   6      156.38      144.08      8.88 o
   1  11   6      672.93      707.62     17.93 o
   2  11   6      199.75      183.10     12.10 o
   3  11   6      144.56      142.24     10.48 o
   4  11   6      258.76      251.96     12.17 o
   5  11   6       30.44       17.33      6.98 o
  -5  12   6       19.85        8.71      8.26 o
  -4  12   6       13.95       23.42      8.66 o
  -3  12   6      277.13      299.69     16.37 o
  -2  12   6       18.46       16.42      8.42 o
  -1  12   6       38.31       18.62      8.11 o
   0  12   6       35.66       28.54      6.59 o
   1  12   6       38.19       30.55      8.35 o
   2  12   6       18.59       21.94      8.14 o
   3  12   6      276.95      291.70     15.28 o
   4  12   6       14.10       10.13      7.61 o
   5  12   6       19.75       11.92      8.99 o
  -4  13   6       36.64       40.45      9.99 o
  -3  13   6       17.99       19.33      8.83 o
  -2  13   6       76.39       73.43     11.91 o
  -1  13   6       10.87        6.23      8.63 o
   0  13   6       40.50       18.02      7.24 o
   1  13   6       10.85        9.03      8.41 o
   2  13   6       76.21       71.04     10.30 o
   3  13   6       17.84       19.83      8.66 o
   4  13   6       36.33       22.80      8.81 o
  -3  14   6      191.81      232.60     17.98 o
  -2  14   6       37.65       35.27     10.13 o
  -1  14   6        5.20        2.23      8.72 o
   0  14   6        6.90       12.88     12.42 o
   1  14   6        5.25        3.81      8.44 o
   2  14   6       37.51       35.93      9.85 o
   3  14   6      192.33      216.45     17.35 o
  -2  15   6      139.29      151.42     14.90 o
  -1  15   6        7.36        9.58     11.54 o
   0  15   6       71.76       74.93     17.11 o
   1  15   6        7.43       15.02     11.59 o
   2  15   6      139.31      145.03     14.13 o
   1   0   7     2228.30     2243.52     25.29 o
   2   0   7     1299.07     1353.20     15.97 o
   3   0   7      168.93      155.53      4.62 o
   4   0   7       53.30       65.55      3.32 o
   5   0   7      253.44      221.01      7.03 o
   6   0   7       80.69       77.07      5.44 o
   7   0   7        1.72       -1.70      4.23 o
   8   0   7        9.06       11.60      5.87 o
  -8   1   7       11.45       11.71      6.62 o
  -7   1   7       20.44       16.55      4.94 o
  -6   1   7      149.93      152.93      6.92 o
  -5   1   7      156.30      170.94      5.44 o
  -4   1   7      508.60      492.62      8.97 o
  -3   1   7     2211.30     2288.11     30.58 o
  -2   1   7     2998.75     2927.67     32.42 o
  -1   1   7     3959.66     4024.11     43.80 o
   0   1   7     6916.03     7163.06     64.51 o
   1   1   7     3960.71     4034.33     37.92 o
   2   1   7     2995.58     2949.86     35.92 o
   3   1   7     2210.96     2291.01     31.68 o
   4   1   7      507.92      489.59     13.10 o
   5   1   7      155.68      163.13      7.27 o
   6   1   7      150.12      151.89      8.54 o
   7   1   7       20.26       11.04      4.74 o
   8   1   7       11.58       13.51      7.12 o
  -8   2   7       41.00       54.59      8.40 o
  -7   2   7       89.90       93.51      6.55 o
  -6   2   7      106.61      111.01      6.28 o
  -5   2   7      429.11      452.66      9.72 o
  -4   2   7      813.94      835.23     13.43 o
  -3   2   7     1253.95     1295.08     18.23 o
  -2   2   7     5565.10     5739.63     64.26 o
  -1   2   7    12576.65    12669.92    123.94 o
   0   2   7    15002.90    15179.61    134.91 o
   1   2   7    12572.19    12648.84    134.04 o
   2   2   7     5566.99     5633.24     66.92 o
   3   2   7     1250.52     1264.57     26.43 o
   4   2   7      813.38      888.08     16.24 o
   5   2   7      429.51      462.06     13.48 o
   6   2   7      106.28      112.06     11.82 o
   7   2   7       90.39       78.80      8.40 o
   8   2   7       40.97       23.61     11.22 o
  -8   3   7       98.01       93.39     11.54 o
  -7   3   7      183.27      166.72      8.57 o
  -6   3   7      541.47      518.60     14.04 o
  -5   3   7      105.64      115.96      5.62 o
  -4   3   7       46.17       57.18      3.76 o
  -3   3   7      825.33      823.16     12.92 o
  -2   3   7     1130.50     1193.63     15.88 o
  -1   3   7     1011.16     1145.43     14.69 o
   0   3   7      535.03      688.86      8.53 o
   1   3   7     1012.04     1139.84     13.84 o
   2   3   7     1129.07     1180.86     15.80 o
   3   3   7      826.05      847.11     14.57 o
   4   3   7       46.77       54.86      4.59 o
   5   3   7      105.82      128.39      7.36 o
   6   3   7      541.79      535.86     30.01 o
   7   3   7      183.50      179.44     17.19 o
   8   3   7       97.87       85.20     14.62 o
  -7   4   7      105.27      105.77      7.56 o
  -6   4   7       26.81       21.00      4.92 o
  -5   4   7      722.72      691.30     14.04 o
  -4   4   7      303.60      292.93      9.56 o
  -3   4   7      154.22      154.73      4.84 o
  -2   4   7      630.99      583.15     10.48 o
  -1   4   7      753.78      768.73     10.88 o
   0   4   7      146.11      177.56      4.60 o
   1   4   7      755.55      759.06     10.18 o
   2   4   7      631.06      567.81      9.08 o
   3   4   7      155.18      162.42      5.69 o
   4   4   7      304.55      310.80      8.39 o
   5   4   7      723.00      689.66     23.65 o
   6   4   7       27.08       11.39     10.71 o
   7   4   7      105.30      124.31     15.55 o
  -7   5   7        7.10        0.16      4.97 o
  -6   5   7      113.26      114.13      8.00 o
  -5   5   7       62.87       58.84      5.35 o
  -4   5   7      357.79      336.14      9.11 o
  -3   5   7      220.40      219.66      5.96 o
  -2   5   7      896.34      880.02     14.58 o
  -1   5   7     1077.65     1033.25     13.91 o
   0   5   7     2008.40     1958.09     24.00 o
   1   5   7     1078.75     1010.46     15.40 o
   2   5   7      896.31      888.54     12.22 o
   3   5   7      221.06      226.58      5.98 o
   4   5   7      357.86      343.33      9.46 o
   5   5   7       63.01       74.76     12.09 o
   6   5   7      113.24      132.02     15.13 o
   7   5   7        6.99        4.86     10.33 o
  -7   6   7       17.08       18.07      5.55 o
  -6   6   7       82.21       97.97      6.98 o
  -5   6   7      324.99      312.29      9.96 o
  -4   6   7      312.54      318.81      8.37 o
  -3   6   7       15.62       21.74      2.95 o
  -2   6   7      258.01      251.33      6.57 o
  -1   6   7      265.09      276.19      6.82 o
   0   6   7       59.20       71.61      4.22 o
   1   6   7      265.86      261.20      7.49 o
   2   6   7      256.87      242.07      9.28 o
   3   6   7       15.41       17.90      2.55 o
   4   6   7      311.76      335.12      9.81 o
   5   6   7      324.67      313.55     11.89 o
   6   6   7       82.23      101.03     14.62 o
   7   6   7       17.05        1.22     11.44 o
  -7   7   7       18.55        7.72      5.65 o
  -6   7   7      210.69      218.74      8.64 o
  -5   7   7      200.87      213.53      7.68 o
  -4   7   7       73.75       88.22      5.17 o
  -3   7   7     2378.76     2389.35     33.08 o
  -2   7   7       36.91       36.83      3.27 o
  -1   7   7     1801.94     1762.17     25.07 o
   0   7   7      194.00      169.96      4.55 o
   1   7   7     1800.37     1761.09     31.08 o
   2   7   7       36.52       35.73      4.00 o
   3   7   7     2377.49     2384.08     32.31 o
   4   7   7       73.96       76.30      5.72 o
   5   7   7      201.16      218.06     12.40 o
   6   7   7      210.86      197.10     19.07 o
   7   7   7       18.66       -2.49     12.76 o
  -7   8   7      198.65      187.18     11.24 o
  -6   8   7      108.57      113.79      9.69 o
  -5   8   7      702.72      733.80     15.42 o
  -4   8   7      707.21      700.99     14.81 o
  -3   8   7      154.07      176.03      6.97 o
  -2   8   7     1159.00     1133.43     19.09 o
  -1   8   7      161.63      162.79      5.90 o
   0   8   7       14.80       16.15      3.38 o
   1   8   7      162.10      161.80      6.90 o
   2   8   7     1160.88     1147.90     24.81 o
   3   8   7      154.77      153.76      7.36 o
   4   8   7      708.24      701.80     15.78 o
   5   8   7      703.28      692.62     21.31 o
   6   8   7      108.74       92.49     16.03 o
   7   8   7      198.42      195.40     31.07 o
  -6   9   7      102.45      123.03      7.51 o
  -5   9   7      265.87      276.35      9.98 o
  -4   9   7      387.19      415.69     11.40 o
  -3   9   7      195.82      192.23      8.84 o
  -2   9   7      667.09      689.86     13.82 o
  -1   9   7      248.38      247.44      8.36 o
   0   9   7       35.77       23.16      4.37 o
   1   9   7      249.21      236.24      9.75 o
   2   9   7      668.80      675.32     24.27 o
   3   9   7      196.77      193.52     10.49 o
   4   9   7      386.93      406.35     13.02 o
   5   9   7      265.96      272.69     14.82 o
   6   9   7      102.32       80.25     23.80 o
  -6  10   7       62.29       52.53      7.90 o
  -5  10   7      328.86      343.21     13.11 o
  -4  10   7      198.56      216.19     12.85 o
  -3  10   7      694.60      727.00     19.63 o
  -2  10   7     2427.28     2378.26     52.73 o
  -1  10   7     1887.87     1907.76     35.55 o
   0  10   7     3623.51     3609.11     60.64 o
   1  10   7     1888.05     1936.42     35.81 o
   2  10   7     2424.96     2363.14     46.24 o
   3  10   7      693.98      694.00     18.91 o
   4  10   7      198.08      219.07     12.52 o
   5  10   7      328.65      303.80     12.88 o
   6  10   7       62.14       48.74      8.19 o
  -5  11   7       70.53       57.95      9.72 o
  -4  11   7      190.72      224.10     19.20 o
  -3  11   7      592.91      624.12     21.43 o
  -2  11   7      527.43      537.09     19.52 o
  -1  11   7     1617.53     1612.95     31.79 o
   0  11   7      559.24      527.42     15.46 o
   1  11   7     1616.96     1633.79     39.51 o
   2  11   7      526.11      488.91     18.76 o
   3  11   7      592.05      599.66     18.18 o
   4  11   7      190.48      172.58     10.38 o
   5  11   7       70.47       57.78      8.38 o
  -5  12   7       65.66       88.17     13.72 o
  -4  12   7       48.81       53.22      9.91 o
  -3  12   7        2.71       -3.71      7.41 o
  -2  12   7      262.74      264.81     15.02 o
  -1  12   7       48.70       53.02      9.42 o
   0  12   7       34.45       31.26      6.76 o
   1  12   7       48.74       71.54      9.73 o
   2  12   7      262.65      285.95     18.09 o
   3  12   7        2.69       -7.01      7.01 o
   4  12   7       48.78       42.72      8.83 o
   5  12   7       65.65       58.15     10.73 o
  -4  13   7        3.21       -1.44      8.57 o
  -3  13   7       91.87      100.69     11.90 o
  -2  13   7       30.40       25.97      9.09 o
  -1  13   7      146.44      162.67     13.10 o
   0  13   7       98.54       98.38     16.17 o
   1  13   7      146.58      137.47     12.59 o
   2  13   7       30.25       29.67      9.07 o
   3  13   7       91.89       95.33     11.38 o
   4  13   7        3.23        2.65      9.83 o
  -3  14   7       27.00       33.92     10.56 o
  -2  14   7      269.72      286.43     17.33 o
  -1  14   7       46.51       39.88     12.73 o
   0  14   7       74.63       92.75     17.11 o
   1  14   7       46.61       35.21     10.15 o
   2  14   7      269.30      291.93     17.13 o
   3  14   7       27.01       26.45      9.76 o
  -2  15   7      115.46      119.81     21.18 o
  -1  15   7      524.97      606.42     66.47 o
   0  15   7      457.37      549.44     33.60 o
   1  15   7      524.55      583.10     34.92 o
   2  15   7      115.70      146.64     26.47 o
   0   0   8     2485.87     2476.20     36.29 o
   1   0   8       11.08       14.12      2.31 o
   2   0   8      464.51      429.28      7.37 o
   3   0   8      100.79      107.35      4.05 o
   4   0   8      781.28      797.57     13.25 o
   5   0   8        0.00        4.41      3.32 o
   6   0   8      140.66      143.89      6.69 o
   7   0   8       78.12       73.04      6.49 o
   8   0   8      109.11      100.26      8.56 o
  -8   1   8       56.94       64.53      8.34 o
  -7   1   8       94.03      101.05      6.77 o
  -6   1   8       50.49       51.38      5.16 o
  -5   1   8      510.70      527.51     11.28 o
  -4   1   8       22.75       25.92      2.97 o
  -3   1   8     1224.46     1241.35     17.71 o
  -2   1   8      853.60      858.89     11.05 o
  -1   1   8      870.75      805.77      9.98 o
   1   1   8      872.78      801.08      9.86 o
   2   1   8      855.88      854.48     11.89 o
   3   1   8     1226.12     1236.57     18.89 o
   4   1   8       22.74       29.75      3.43 o
   5   1   8      510.63      528.87     10.86 o
   6   1   8       50.48       51.92      4.78 o
   7   1   8       93.74       94.48      6.52 o
   8   1   8       56.97       60.17      7.77 o
  -8   2   8        9.35        7.39      6.69 o
  -7   2   8       57.34       75.30      6.38 o
  -6   2   8       33.03       26.95      5.01 o
  -5   2   8      312.32      306.79      8.60 o
  -4   2   8      644.73      659.12     11.42 o
  -3   2   8     2035.87     2119.21     29.60 o
  -2   2   8     2165.50     2202.05     30.79 o
  -1   2   8     2837.24     2703.62     30.79 o
   0   2   8     2720.20     2602.35     28.02 o
   1   2   8     2841.71     2660.26     28.76 o
   2   2   8     2170.03     2169.59     27.17 o
   3   2   8     2038.99     2081.87     29.45 o
   4   2   8      645.39      677.93     18.55 o
   5   2   8      312.37      305.69     14.86 o
   6   2   8       33.11       35.27      5.81 o
   7   2   8       57.13       73.64      8.18 o
   8   2   8        9.47       -7.92     10.38 o
  -8   3   8      211.65      229.10     18.15 o
  -7   3   8      122.94      109.66      7.56 o
  -6   3   8       84.37       83.24      6.07 o
  -5   3   8      799.51      767.84     15.01 o
  -4   3   8      780.19      808.37     14.09 o
  -3   3   8     2472.90     2610.87     34.35 o
  -2   3   8      106.03       94.12      4.09 o
  -1   3   8     1119.30     1215.86     15.04 o
   0   3   8     3285.14     3683.23     37.57 o
   1   3   8     1122.54     1239.88     14.94 o
   2   3   8      106.50      103.69      3.57 o
   3   3   8     2476.21     2592.56     39.00 o
   4   3   8      781.44      821.74     18.12 o
   5   3   8      800.47      767.68     23.30 o
   6   3   8       84.71       73.60     12.28 o
   7   3   8      123.07      110.86     17.85 o
   8   3   8      211.61      238.82     20.19 o
  -7   4   8      128.26      135.64     11.30 o
  -6   4   8      338.35      348.01     11.58 o
  -5   4   8      287.01      292.10      8.81 o
  -4   4   8        2.04       -2.52      3.21 o
  -3   4   8      830.87      880.27     13.99 o
  -2   4   8      788.95      831.37     13.86 o
  -1   4   8     1376.45     1350.57     16.54 o
   0   4   8       58.00       71.21      3.56 o
   1   4   8     1374.85     1346.71     17.16 o
   2   4   8      787.79      823.91     11.47 o
   3   4   8      829.73      897.79     15.08 o
   4   4   8        2.09       -0.83      2.40 o
   5   4   8      287.36      296.14     11.47 o
   6   4   8      338.41      357.97     21.96 o
   7   4   8      128.52      127.67     21.15 o
  -7   5   8       48.38       56.34      6.62 o
  -6   5   8       27.58       35.76      5.56 o
  -5   5   8        2.41       -3.20      3.70 o
  -4   5   8       15.29        9.01      3.59 o
  -3   5   8      147.35      160.25      7.53 o
  -2   5   8      814.94      810.82     13.23 o
  -1   5   8      812.45      818.23     11.86 o
   0   5   8      558.74      565.45      9.33 o
   1   5   8      812.04      816.30     12.90 o
   2   5   8      816.49      823.65     12.11 o
   3   5   8      146.59      155.00      4.75 o
   4   5   8       15.38       12.19      3.57 o
   5   5   8        2.49       -1.04      4.64 o
   6   5   8       27.36       16.20     10.24 o
   7   5   8       48.59       76.11     13.97 o
  -7   6   8       80.67       94.04      7.60 o
  -6   6   8      125.24      127.28      7.81 o
  -5   6   8       90.41       82.28      5.33 o
  -4   6   8      175.27      193.80      6.65 o
  -3   6   8      896.47      865.74     14.39 o
  -2   6   8      103.77      112.87      4.21 o
  -1   6   8       24.46       14.96      2.92 o
   0   6   8      594.43      571.94      8.74 o
   1   6   8       24.35       23.58      3.36 o
   2   6   8      104.54      109.61      4.10 o
   3   6   8      896.70      861.16     13.82 o
   4   6   8      175.66      181.86      8.28 o
   5   6   8       90.62       93.41      8.80 o
   6   6   8      125.44      107.09     15.10 o
   7   6   8       80.38       89.65     15.98 o
  -7   7   8       28.36       17.82      5.95 o
  -6   7   8       51.04       52.95      5.52 o
  -5   7   8      163.70      188.50      7.39 o
  -4   7   8      164.42      165.18      6.80 o
  -3   7   8       19.80       22.41      3.94 o
  -2   7   8      174.06      163.36      5.52 o
  -1   7   8       18.82       15.72      2.96 o
   0   7   8      344.91      337.76      6.54 o
   1   7   8       18.89       12.94      3.79 o
   2   7   8      173.57      165.57      6.02 o
   3   7   8       20.00       30.69      3.30 o
   4   7   8      164.55      167.94      6.94 o
   5   7   8      163.62      183.51     11.82 o
   6   7   8       51.33       60.95     13.88 o
   7   7   8       28.33       31.82     13.36 o
  -6   8   8      464.65      487.16     13.44 o
  -5   8   8      757.19      804.45     16.61 o
  -4   8   8       92.59      113.80      6.29 o
  -3   8   8     1686.05     1675.95     28.32 o
  -2   8   8       96.00       97.88      5.28 o
  -1   8   8      187.52      183.33      6.02 o
   0   8   8     1056.96     1081.97     17.43 o
   1   8   8      187.31      187.24      7.53 o
   2   8   8       95.41      100.12      6.55 o
   3   8   8     1687.17     1680.53     30.51 o
   4   8   8       93.27       99.98      5.10 o
   5   8   8      758.40      767.80     21.21 o
   6   8   8      465.63      494.84     42.17 o
  -6   9   8      295.52      317.46     13.78 o
  -5   9   8      217.00      242.44      9.21 o
  -4   9   8     1904.81     1962.19     32.82 o
  -3   9   8      720.96      749.44     17.53 o
  -2   9   8     2170.83     2188.44     35.54 o
  -1   9   8     1358.53     1351.16     24.60 o
   0   9   8       53.36       58.82      5.35 o
   1   9   8     1357.16     1404.38     27.15 o
   2   9   8     2170.07     2125.78     64.54 o
   3   9   8      719.07      717.37     19.53 o
   4   9   8     1903.80     1916.99     38.08 o
   5   9   8      216.56      217.83     10.40 o
   6   9   8      295.40      277.89     34.51 o
  -6  10   8      103.73      117.15      9.88 o
  -5  10   8      223.14      244.80     11.60 o
  -4  10   8      592.80      578.70     20.51 o
  -3  10   8      422.46      395.34     16.68 o
  -2  10   8      535.87      550.98     19.63 o
  -1  10   8      199.62      194.91      9.42 o
   0  10   8      250.38      234.18     11.20 o
   1  10   8      199.29      186.96     10.97 o
   2  10   8      536.25      551.29     16.81 o
   3  10   8      420.93      402.18     14.15 o
   4  10   8      591.49      575.90     16.78 o
   5  10   8      222.00      206.53     11.04 o
   6  10   8      103.14       91.19     19.58 o
  -5  11   8      353.41      373.96     17.64 o
  -4  11   8      167.46      174.86     12.75 o
  -3  11   8      635.73      635.65     22.14 o
  -2  11   8      124.58      127.24     11.00 o
  -1  11   8      605.10      620.43     18.93 o
   0  11   8      296.36      347.30     12.67 o
   1  11   8      605.67      623.25     21.06 o
   2  11   8      124.75      106.28     10.29 o
   3  11   8      636.72      653.06     21.59 o
   4  11   8      168.47      180.33     13.00 o
   5  11   8      353.77      360.19     34.12 o
  -5  12   8       93.72       91.47     11.48 o
  -4  12   8       62.66       65.38     10.35 o
  -3  12   8      162.20      162.31     19.34 o
  -2  12   8       15.95       17.91      8.54 o
  -1  12   8        5.77        5.31     10.61 o
   0  12   8       89.72       85.30      8.41 o
   1  12   8        5.83        0.44      7.79 o
   2  12   8       16.11        6.68      7.64 o
   3  12   8      162.62      175.60     12.68 o
   4  12   8       63.04       55.70      9.57 o
   5  12   8       94.17      121.84     14.19 o
  -4  13   8       97.34      121.03     12.78 o
  -3  13   8        4.93        2.48      8.59 o
  -2  13   8      139.55      146.16     16.16 o
  -1  13   8        5.88       -1.37      8.08 o
   0  13   8      123.18      123.81     11.72 o
   1  13   8        5.82        2.58      8.43 o
   2  13   8      139.58      181.81     13.53 o
   3  13   8        5.04       -0.21      8.23 o
   4  13   8       97.53       94.99     11.65 o
  -3  14   8      166.96      170.81     14.96 o
  -2  14   8       14.62       -2.01      9.12 o
  -1  14   8       11.09       14.62     11.21 o
   0  14   8        0.01       -3.70     20.29 o
   1  14   8       11.10       -4.47      8.85 o
   2  14   8       14.45       27.45     10.01 o
   3  14   8      167.15      184.75     14.59 o
  -1  15   8      100.00      127.12     20.99 o
   0  15   8        2.08       -9.70     12.95 o
   1  15   8       99.94      109.43     19.54 o
   1   0   9     2741.30     2663.27     29.99 o
   2   0   9       13.31        6.91      2.22 o
   3   0   9     1412.51     1373.59     19.27 o
   4   0   9      189.62      202.57      6.10 o
   5   0   9      989.64      952.66     18.47 o
   6   0   9       96.45      100.40      6.11 o
   7   0   9       47.95       56.81      6.30 o
   8   0   9       39.28       32.90      6.50 o
  -8   1   9       71.60       65.39     11.97 o
  -7   1   9      420.07      388.56     13.16 o
  -6   1   9      382.87      348.78     10.65 o
  -5   1   9      911.76      921.28     16.81 o
  -4   1   9      438.71      431.82      9.11 o
  -3   1   9     2725.94     2771.98     34.18 o
  -2   1   9       74.86       70.98      3.19 o
  -1   1   9      213.54      210.06      4.37 o
   0   1   9      124.01      121.28      3.39 o
   1   1   9      213.00      203.99      4.49 o
   2   1   9       74.29       76.21      3.32 o
   3   1   9     2722.95     2768.06     38.27 o
   4   1   9      437.02      409.64      8.52 o
   5   1   9      910.36      928.44     19.82 o
   6   1   9      382.22      365.89     10.20 o
   7   1   9      420.15      419.17     12.50 o
   8   1   9       71.47       67.69      9.48 o
  -8   2   9       69.48       72.02      8.73 o
  -7   2   9       37.57       37.95      6.90 o
  -6   2   9      206.83      234.83      8.87 o
  -5   2   9      104.57      121.27      5.80 o
  -4   2   9     1142.17     1140.08     19.47 o
  -3   2   9     1898.62     1943.80     28.17 o
  -2   2   9     1870.25     1833.59     23.65 o
  -1   2   9     2488.46     2702.97     38.37 o
   0   2   9      111.54      124.06      3.31 o
   1   2   9     2489.25     2667.80     27.98 o
   2   2   9     1870.01     1853.17     22.36 o
   3   2   9     1898.21     1970.24     27.98 o
   4   2   9     1144.09     1128.92     19.05 o
   5   2   9      104.36      121.55     10.10 o
   6   2   9      207.74      269.98     18.20 o
   7   2   9       37.66       34.55      9.33 o
   8   2   9       69.37       96.19     10.58 o
  -7   3   9      229.07      192.34      9.43 o
  -6   3   9       12.59       12.22      4.63 o
  -5   3   9      889.70      825.50     16.18 o
  -4   3   9      547.66      581.40     12.98 o
  -3   3   9      871.84      857.39     13.62 o
  -2   3   9     2422.23     2437.53     32.70 o
  -1   3   9      142.57      140.18      4.38 o
   0   3   9     1611.76     1754.51     19.77 o
   1   3   9      141.99      142.23      4.53 o
   2   3   9     2425.27     2509.44     31.33 o
   3   3   9      873.87      866.06     13.17 o
   4   3   9      548.19      585.79     16.18 o
   5   3   9      891.28      873.25     26.96 o
   6   3   9       12.39        7.82      9.33 o
   7   3   9      228.96      184.56     17.80 o
  -7   4   9        3.63        6.37      5.69 o
  -6   4   9      103.77      108.84      7.33 o
  -5   4   9      571.12      577.54     14.14 o
  -4   4   9      448.31      468.31     12.57 o
  -3   4   9     1197.95     1178.63     17.91 o
  -2   4   9      608.32      601.47     10.40 o
  -1   4   9     3442.33     3474.25     40.50 o
   0   4   9      292.68      288.77      5.79 o
   1   4   9     3442.86     3441.07     42.44 o
   2   4   9      607.60      611.02      9.32 o
   3   4   9     1197.35     1216.14     17.47 o
   4   4   9      446.70      484.02     11.68 o
   5   4   9      570.53      555.15     19.02 o
   6   4   9      103.20      109.32     15.17 o
   7   4   9        3.55       -0.20     10.91 o
  -7   5   9       63.28       52.67      6.69 o
  -6   5   9      114.31      115.07      7.59 o
  -5   5   9       23.19       20.00      4.59 o
  -4   5   9       11.75        4.78      3.37 o
  -3   5   9      723.77      730.22     12.72 o
  -2   5   9      463.70      477.25      8.70 o
  -1   5   9      728.36      783.21     15.60 o
   0   5   9     1829.01     1897.41     24.74 o
   1   5   9      728.66      754.11     13.10 o
   2   5   9      462.51      482.30      8.84 o
   3   5   9      723.88      751.54     15.90 o
   4   5   9       11.52        6.60      5.92 o
   5   5   9       23.28       33.83      6.19 o
   6   5   9      114.52       85.01     13.69 o
   7   5   9       63.29       41.77     13.11 o
  -7   6   9       13.96       12.82      7.06 o
  -6   6   9       60.83       64.40      5.85 o
  -5   6   9       91.28       91.63      5.70 o
  -4   6   9      146.03      141.37      6.31 o
  -3   6   9       15.12       11.91      3.31 o
  -2   6   9      507.90      479.09      8.97 o
  -1   6   9      277.12      239.83      5.88 o
   0   6   9       42.48       33.71      2.84 o
   1   6   9      277.92      251.00     10.98 o
   2   6   9      506.96      476.59      8.85 o
   3   6   9       14.97       16.54      2.53 o
   4   6   9      145.76      140.88      6.07 o
   5   6   9       91.24       97.07      9.62 o
   6   6   9       61.17       77.16     14.02 o
   7   6   9       13.84        1.68     11.33 o
  -7   7   9        0.98        2.26      5.63 o
  -6   7   9      181.54      203.93      8.62 o
  -5   7   9      115.31      128.54      6.64 o
  -4   7   9      362.78      369.91     10.23 o
  -3   7   9     1174.10     1165.96     19.93 o
  -2   7   9      314.82      302.59      7.61 o
  -1   7   9      939.83      930.24     14.46 o
   0   7   9     1323.44     1278.08     16.56 o
   1   7   9      939.07      926.09     17.63 o
   2   7   9      314.90      295.89      8.68 o
   3   7   9     1173.75     1195.05     18.09 o
   4   7   9      363.13      372.61     10.44 o
   5   7   9      115.76      129.23     14.32 o
   6   7   9      181.44      166.27     19.10 o
   7   7   9        1.01        4.42     12.44 o
  -6   8   9       87.67      119.78      8.48 o
  -5   8   9      199.30      214.71      8.54 o
  -4   8   9       31.32       32.71      4.88 o
  -3   8   9     1225.45     1263.29     22.90 o
  -2   8   9     1156.50     1128.52     19.37 o
  -1   8   9     4862.13     4897.41     60.35 o
   0   8   9      748.67      772.04     13.91 o
   1   8   9     4863.61     4930.46     72.60 o
   2   8   9     1156.43     1146.79     22.71 o
   3   8   9     1226.18     1276.98     24.73 o
   4   8   9       31.43       27.95      4.03 o
   5   8   9      199.27      192.63      9.43 o
   6   8   9       87.39      134.58     25.12 o
  -6   9   9       45.23       54.81      8.14 o
  -5   9   9      578.67      599.44     16.48 o
  -4   9   9      150.52      156.76      8.18 o
  -3   9   9      376.62      420.56     11.59 o
  -2   9   9     1905.50     1864.86     34.50 o
  -1   9   9     1503.51     1509.59     26.84 o
   0   9   9     5359.62     5287.84     80.39 o
   1   9   9     1503.48     1532.32     29.43 o
   2   9   9     1904.54     1864.24     37.55 o
   3   9   9      375.51      395.17     13.64 o
   4   9   9      150.22      139.89     10.69 o
   5   9   9      578.13      597.76     18.49 o
   6   9   9       45.24       40.16     10.56 o
  -6  10   9      153.12      153.30     11.26 o
  -5  10   9       63.93       80.98      8.22 o
  -4  10   9      322.40      313.83     15.67 o
  -3  10   9      438.95      416.82     17.43 o
  -2  10   9      794.38      791.59     24.27 o
  -1  10   9      172.00      172.81      9.30 o
   0  10   9      264.38      261.00     12.55 o
   1  10   9      170.94      167.92     10.30 o
   2  10   9      794.78      799.84     25.12 o
   3  10   9      437.75      432.07     17.00 o
   4  10   9      322.45      321.19     12.87 o
   5  10   9       64.04       58.84      8.01 o
   6  10   9      153.32      149.60     21.61 o
  -5  11   9      251.91      268.44     15.36 o
  -4  11   9      125.93      134.87     12.11 o
  -3  11   9      111.27      110.94     11.07 o
  -2  11   9        7.77       -0.10      7.31 o
  -1  11   9       21.54        7.07      6.63 o
   0  11   9       54.25       42.27      6.77 o
   1  11   9       21.95       10.97      7.60 o
   2  11   9        7.84        4.58      8.17 o
   3  11   9      111.77      110.89     10.43 o
   4  11   9      125.82      122.92     10.82 o
   5  11   9      251.93      252.51     18.10 o
  -4  12   9        8.43        1.83      8.13 o
  -3  12   9       84.72      101.87     11.44 o
  -2  12   9      463.71      467.69     19.76 o
  -1  12   9       92.99      106.94     15.28 o
   0  12   9      222.88      246.04     12.56 o
   1  12   9       92.75       80.29     10.36 o
   2  12   9      462.78      505.33     24.18 o
   3  12   9       84.51       74.44     10.24 o
   4  12   9        8.38       -3.43      7.71 o
   5  12   9       41.28       32.65     15.47 o
  -4  13   9       10.72       13.27      9.53 o
  -3  13   9      242.69      258.32     20.74 o
  -2  13   9      209.33      248.21     33.53 o
  -1  13   9      146.28      132.24     12.71 o
   0  13   9      813.20      969.36     29.20 o
   1  13   9      146.11      162.71     13.29 o
   2  13   9      209.82      270.87     15.88 o
   3  13   9      242.35      231.23     15.23 o
   4  13   9       10.82        4.74      8.79 o
  -3  14   9       43.25       35.97     10.96 o
  -2  14   9       40.16       44.64     10.65 o
  -1  14   9      249.19      271.09     29.46 o
   0  14   9       42.58       53.51     15.33 o
   1  14   9      249.45      289.98     20.21 o
   2  14   9       40.07       33.87     10.28 o
   3  14   9       43.33       42.38     10.63 o
  -1  15   9      158.55      188.84     18.03 o
   0  15   9      105.95      145.84     34.84 o
   1  15   9      158.38      177.88     22.95 o
   0   0  10     6036.94     6058.74    102.08 o
   1   0  10     7706.21     7664.99     82.66 o
   2   0  10      704.09      654.72     10.78 o
   3   0  10     1118.30     1120.01     17.54 o
   4   0  10      108.27      101.48      4.62 o
   5   0  10        0.85       -3.08      4.01 o
   6   0  10      165.00      163.86      7.34 o
   7   0  10       74.83       74.08      6.79 o
   8   0  10        3.82       10.50      6.53 o
  -7   1  10      109.08      100.52      7.75 o
  -6   1  10       23.24       15.91      4.67 o
  -5   1  10      104.26      102.98      5.48 o
  -4   1  10      195.61      200.35      6.43 o
  -3   1  10      737.67      787.48     13.57 o
  -2   1  10      218.01      221.86      5.15 o
  -1   1  10      806.93      795.97     13.72 o
   0   1  10     3381.41     3728.67     39.70 o
   1   1  10      809.88      794.01     10.68 o
   2   1  10      216.53      220.13      5.74 o
   3   1  10      739.33      790.64     13.30 o
   4   1  10      195.27      206.88      6.72 o
   5   1  10      104.40      112.05      6.45 o
   6   1  10       23.29       24.85      4.78 o
   7   1  10      109.41      105.30      7.13 o
  -7   2  10       99.02       79.81      8.33 o
  -6   2  10      320.43      306.52     10.33 o
  -5   2  10      337.79      357.46      9.69 o
  -4   2  10       24.45       22.16      3.85 o
  -3   2  10     1419.73     1458.77     22.06 o
  -2   2  10      805.53      856.63     11.89 o
  -1   2  10     8617.14     9473.93    101.92 o
   0   2  10        4.98        0.57      1.79 o
   1   2  10     8613.84     9565.13     94.72 o
   2   2  10      804.49      845.81     11.25 o
   3   2  10     1417.09     1458.13     21.88 o
   4   2  10       24.29       25.57      3.12 o
   5   2  10      337.85      354.16     10.77 o
   6   2  10      320.23      306.60     16.47 o
   7   2  10       99.18      101.93      9.27 o
  -7   3  10      295.54      270.78     12.86 o
  -6   3  10      227.22      246.08      9.43 o
  -5   3  10      530.97      546.62     13.93 o
  -4   3  10      818.86      818.86     15.74 o
  -3   3  10      751.00      717.37     12.42 o
  -2   3  10     3554.28     3551.50     46.04 o
  -1   3  10     2068.64     2100.87     28.25 o
   0   3  10     2440.68     2540.81     27.81 o
   1   3  10     2066.67     2095.75     24.47 o
   2   3  10     3552.43     3556.96     41.48 o
   3   3  10      749.62      750.40     17.06 o
   4   3  10      817.82      826.27     13.04 o
   5   3  10      530.58      550.85     37.81 o
   6   3  10      227.16      262.70     19.30 o
   7   3  10      295.15      302.59     24.19 o
  -7   4  10      104.21      114.62      9.47 o
  -6   4  10       57.83       54.94      6.58 o
  -5   4  10      110.76      108.00      6.18 o
  -4   4  10      801.71      792.74     14.38 o
  -3   4  10       85.71       91.17      4.31 o
  -2   4  10      458.40      427.34      8.51 o
  -1   4  10       69.62       92.01      3.66 o
   0   4  10      756.17      766.67     11.09 o
   1   4  10       69.41       85.26      3.91 o
   2   4  10      458.78      432.92      7.59 o
   3   4  10       85.14       94.16      3.96 o
   4   4  10      800.50      779.97     15.61 o
   5   4  10      110.35      109.08     11.12 o
   6   4  10       57.98       54.39      7.45 o
   7   4  10      103.89       74.11     14.44 o
  -7   5  10       52.04       40.62     10.78 o
  -6   5  10        6.19        8.40      5.73 o
  -5   5  10       49.94       51.93      4.86 o
  -4   5  10       94.68       95.38      5.17 o
  -3   5  10       87.87       80.50      4.40 o
  -2   5  10      535.11      534.35      9.51 o
  -1   5  10       53.13       46.61      4.31 o
   0   5  10      358.18      446.41      8.24 o
   1   5  10       53.39       49.66      4.40 o
   2   5  10      536.95      537.48      9.42 o
   3   5  10       87.51       84.72      3.55 o
   4   5  10       95.13       96.91      5.65 o
   5   5  10       49.99       60.93     11.90 o
   6   5  10        6.29       19.57      6.27 o
   7   5  10       52.26       11.03     15.60 o
  -7   6  10       79.74       86.14      9.90 o
  -6   6  10      203.56      211.89      8.75 o
  -5   6  10      155.14      158.38      7.05 o
  -4   6  10      106.32      114.30      5.98 o
  -3   6  10      399.32      405.37      9.87 o
  -2   6  10      112.23      118.18      4.60 o
  -1   6  10       12.94       11.69      2.77 o
   0   6  10      407.83      428.94      8.28 o
   1   6  10       13.16        5.05      2.79 o
   2   6  10      112.83      116.68      4.68 o
   3   6  10      399.21      410.69      8.72 o
   4   6  10      106.42      104.51      5.58 o
   5   6  10      155.37      157.70     10.76 o
   6   6  10      203.83      193.36     15.28 o
   7   6  10       79.86       90.57     15.99 o
  -7   7  10      316.64      316.10     14.28 o
  -6   7  10      112.05      125.31      8.42 o
  -5   7  10      483.99      537.36     12.96 o
  -4   7  10      147.34      146.66      6.93 o
  -3   7  10      215.95      223.26      8.03 o
  -2   7  10      248.84      244.24      7.02 o
  -1   7  10       90.17       99.32      4.88 o
   0   7  10       25.82       30.14      3.50 o
   1   7  10       89.87       87.96      5.60 o
   2   7  10      249.24      241.81     15.64 o
   3   7  10      214.96      220.39      6.86 o
   4   7  10      147.46      152.16      5.91 o
   5   7  10      483.13      511.81     13.59 o
   6   7  10      111.79      131.16     42.04 o
   7   7  10      316.43      296.40     35.83 o
  -6   8  10      140.20      143.36      9.29 o
  -5   8  10       27.76       28.35      5.82 o
  -4   8  10      271.68      284.38      9.63 o
  -3   8  10      716.10      722.07     15.52 o
  -2   8  10      114.27      112.31      5.78 o
  -1   8  10     3940.35     3837.30     51.44 o
   0   8  10      726.71      700.17     14.09 o
   1   8  10     3942.52     3922.88     63.69 o
   2   8  10      113.96      117.34      9.83 o
   3   8  10      718.01      708.64     18.02 o
   4   8  10      271.42      286.74      9.14 o
   5   8  10       27.43       18.89      5.47 o
   6   8  10      140.26      122.95     25.52 o
  -6   9  10        4.88       11.86      8.49 o
  -5   9  10      266.99      265.61     12.20 o
  -4   9  10       57.16       54.64      7.21 o
  -3   9  10     1113.79     1149.94     30.68 o
  -2   9  10      172.67      186.63     20.68 o
  -1   9  10      542.45      551.78     13.54 o
   0   9  10      631.26      656.37     25.62 o
   1   9  10      543.27      534.64     16.70 o
   2   9  10      171.92      164.08      9.50 o
   3   9  10     1115.30     1155.77     26.08 o
   4   9  10       56.92       46.53      6.60 o
   5   9  10      268.00      283.20     10.12 o
   6   9  10        4.91        1.31      6.66 o
  -5  10  10      328.01      328.27     13.81 o
  -4  10  10      276.59      290.29     18.45 o
  -3  10  10      332.74      346.71     16.23 o
  -2  10  10      174.96      178.38     12.20 o
  -1  10  10     1635.02     1564.60     30.78 o
   0  10  10       90.10       88.60      7.52 o
   1  10  10     1634.00     1553.12     37.88 o
   2  10  10      175.68      166.64      9.92 o
   3  10  10      332.31      343.04     13.53 o
   4  10  10      277.02      293.61     12.40 o
   5  10  10      328.83      326.91     14.17 o
  -5  11  10      165.70      182.07     14.11 o
  -4  11  10      355.55      371.38     17.85 o
  -3  11  10        4.55        7.45      7.86 o
  -2  11  10      328.50      351.46     16.53 o
  -1  11  10       55.89       47.00      7.98 o
   0  11  10       15.67       13.00      6.13 o
   1  11  10       55.67       40.49     10.25 o
   2  11  10      328.59      331.22     15.97 o
   3  11  10        4.43        1.87      7.20 o
   4  11  10      355.55      390.91     22.65 o
   5  11  10      165.60      189.05     13.82 o
  -4  12  10      153.29      168.83     13.89 o
  -3  12  10      313.39      297.88     16.61 o
  -2  12  10       28.81       21.79      8.57 o
  -1  12  10      450.31      478.27     19.60 o
   0  12  10        5.53        1.73      7.76 o
   1  12  10      449.92      454.76     20.42 o
   2  12  10       28.74       21.55      8.47 o
   3  12  10      313.22      297.17     15.96 o
   4  12  10      152.64      158.22     12.68 o
  -4  13  10       15.11       -8.02      8.53 o
  -3  13  10       24.35       33.99     15.97 o
  -2  13  10       59.96       56.72     11.03 o
  -1  13  10       10.32       14.70      9.92 o
   0  13  10       55.66       77.24     13.02 o
   1  13  10       10.33       16.83      9.14 o
   2  13  10       60.28       69.77     10.74 o
   3  13  10       24.12       28.58      9.65 o
   4  13  10       15.29       -4.39      8.58 o
  -2  14  10       89.78      108.96     15.57 o
  -1  14  10        1.31        7.85     10.43 o
   0  14  10       19.39       19.11     14.28 o
   1  14  10        1.29       14.01     10.96 o
   2  14  10       89.69       87.94     13.47 o
   0  15  10      181.72      216.52     24.49 o
   1   0  11      234.37      232.19      6.97 o
   2   0  11      903.46      926.27     14.16 o
   3   0  11        0.07        5.73      2.76 o
   4   0  11      577.06      620.50     11.60 o
   5   0  11      325.70      340.36     10.07 o
   6   0  11        1.65       -3.15      4.53 o
   7   0  11       15.84       14.19      5.59 o
  -7   1  11       31.71       29.32      6.18 o
  -6   1  11      246.34      239.81      9.16 o
  -5   1  11      242.13      246.54      8.17 o
  -4   1  11     1085.48     1098.01     19.36 o
  -3   1  11     2186.17     2218.60     34.20 o
  -2   1  11     1914.38     1996.34     27.14 o
  -1   1  11      453.15      457.35      7.63 o
   0   1  11      104.62      134.98      6.59 o
   1   1  11      453.05      453.05      7.65 o
   2   1  11     1914.36     2005.04     25.72 o
   3   1  11     2187.60     2253.00     30.07 o
   4   1  11     1085.67     1112.85     17.80 o
   5   1  11      243.54      261.14      9.66 o
   6   1  11      246.55      226.61     10.66 o
   7   1  11       31.89       36.55      6.85 o
  -7   2  11       20.09       10.29      6.47 o
  -6   2  11      202.78      190.23      8.42 o
  -5   2  11      531.45      537.74     12.31 o
  -4   2  11      535.12      581.63     12.37 o
  -3   2  11     1508.05     1537.90     22.12 o
  -2   2  11      444.68      418.08      7.88 o
  -1   2  11     7006.84     7002.85     75.89 o
   0   2  11      339.41      353.13      5.85 o
   1   2  11     7006.06     7036.51     76.22 o
   2   2  11      444.33      442.69      7.47 o
   3   2  11     1507.02     1560.50     21.92 o
   4   2  11      533.00      557.22     10.94 o
   5   2  11      531.43      526.38     14.02 o
   6   2  11      201.89      203.99      9.66 o
   7   2  11       20.19       15.70      6.02 o
  -7   3  11       66.41       80.84      8.77 o
  -6   3  11        3.69        5.18      5.04 o
  -5   3  11      158.50      167.72      7.09 o
  -4   3  11      212.24      239.44      7.98 o
  -3   3  11      458.20      476.04      9.40 o
  -2   3  11     1189.22     1267.98     17.60 o
  -1   3  11      267.84      268.14      6.29 o
   0   3  11     2918.57     2876.07     32.65 o
   1   3  11      268.10      264.19      5.58 o
   2   3  11     1186.69     1269.61     18.68 o
   3   3  11      457.35      470.59     10.04 o
   4   3  11      211.74      230.88      6.27 o
   5   3  11      157.41      151.65      9.35 o
   6   3  11        3.67        5.44      6.62 o
   7   3  11       66.15       79.85      9.70 o
  -7   4  11       12.74        6.89      6.74 o
  -6   4  11      376.13      398.45     13.18 o
  -5   4  11       53.06       49.46      5.59 o
  -4   4  11     1050.48     1047.63     18.08 o
  -3   4  11       80.28       91.16      4.49 o
  -2   4  11      813.89      845.42     12.38 o
  -1   4  11      631.37      628.45     11.52 o
   0   4  11       70.67       78.47      3.32 o
   1   4  11      631.31      628.29      9.67 o
   2   4  11      814.85      846.62     13.48 o
   3   4  11       80.16       88.54      3.70 o
   4   4  11     1052.03     1067.04     16.34 o
   5   4  11       53.20       56.26      6.04 o
   6   4  11      376.99      407.86     18.73 o
   7   4  11       12.63       13.91     11.31 o
  -7   5  11        1.83       -6.39      6.39 o
  -6   5  11       52.60       54.30      6.41 o
  -5   5  11       17.13       26.16      4.48 o
  -4   5  11      403.58      408.50     10.02 o
  -3   5  11      182.87      181.86      6.09 o
  -2   5  11      591.68      600.84      9.91 o
  -1   5  11       54.10       50.08      3.58 o
   0   5  11      294.71      297.29      6.64 o
   1   5  11       54.31       61.07      3.47 o
   2   5  11      593.41      594.63     10.33 o
   3   5  11      182.42      184.00      5.24 o
   4   5  11      403.49      401.78     10.58 o
   5   5  11       17.23       17.96      4.56 o
   6   5  11       52.61       58.34      9.30 o
   7   5  11        1.87       -2.71     11.77 o
  -7   6  11        1.09        4.16      5.95 o
  -6   6  11       17.92       28.34      6.01 o
  -5   6  11      140.11      133.84      7.95 o
  -4   6  11      187.60      182.74      7.45 o
  -3   6  11      243.16      232.33      7.62 o
  -2   6  11      537.47      546.34      9.57 o
  -1   6  11      555.43      554.61      9.63 o
   0   6  11        0.63       -0.83      1.90 o
   1   6  11      556.22      558.74     11.27 o
   2   6  11      536.54      521.05     10.38 o
   3   6  11      243.06      239.10      6.61 o
   4   6  11      186.87      177.83      6.25 o
   5   6  11      140.03      128.18      8.19 o
   6   6  11       17.69       17.68      7.15 o
   7   6  11        1.08       -3.98     11.50 o
  -6   7  11        2.55       -2.62      5.47 o
  -5   7  11      649.14      656.98     14.93 o
  -4   7  11      116.81      118.68      6.57 o
  -3   7  11      457.55      454.75     11.52 o
  -2   7  11      187.95      179.22      6.57 o
  -1   7  11      195.22      183.63      5.96 o
   0   7  11      546.35      540.79     10.82 o
   1   7  11      195.24      190.45      7.53 o
   2   7  11      187.16      184.56      7.20 o
   3   7  11      456.33      443.38     10.03 o
   4   7  11      116.28      113.38      6.25 o
   5   7  11      648.24      640.21     16.14 o
   6   7  11        2.60       26.44     17.05 o
  -6   8  11      100.05      123.26     13.09 o
  -5   8  11      152.07      178.64      9.98 o
  -4   8  11       99.49      112.38      7.68 o
  -3   8  11      948.40      964.02     18.93 o
  -2   8  11      946.75      946.89     15.20 o
  -1   8  11      180.55      180.30      7.17 o
   0   8  11      317.24      338.48     11.71 o
   1   8  11      179.18      183.22      8.79 o
   2   8  11      946.25      901.16     19.67 o
   3   8  11      946.30      930.25     22.11 o
   4   8  11       99.74      116.56      6.46 o
   5   8  11      151.75      159.21     12.49 o
   6   8  11      100.04      108.24     13.30 o
  -6   9  11       52.46       44.53      8.35 o
  -5   9  11      447.32      433.06     15.55 o
  -4   9  11      261.97      266.65     12.14 o
  -3   9  11     1073.91     1041.27     29.01 o
  -2   9  11     1493.81     1520.94     37.28 o
  -1   9  11      258.95      275.78     10.81 o
   0   9  11     4323.84     4254.16     85.71 o
   1   9  11      258.43      270.99     10.87 o
   2   9  11     1494.92     1500.89     29.06 o
   3   9  11     1073.94     1049.10     34.29 o
   4   9  11      262.36      260.75     11.39 o
   5   9  11      447.83      440.38     13.11 o
   6   9  11       52.39       41.09      9.56 o
  -5  10  11      148.06      155.08     10.61 o
  -4  10  11      184.70      210.44     13.75 o
  -3  10  11      824.82      793.30     25.52 o
  -2  10  11        9.08       17.77      7.59 o
  -1  10  11     1785.79     1766.04     34.05 o
   0  10  11        0.09       -5.78      5.78 o
   1  10  11     1787.55     1773.16     41.95 o
   2  10  11        9.27       -8.83      9.25 o
   3  10  11      826.13      855.46     21.96 o
   4  10  11      184.54      205.64     10.85 o
   5  10  11      148.12      157.29     10.52 o
  -5  11  11      151.48      156.96     13.41 o
  -4  11  11       36.14       32.03      9.06 o
  -3  11  11       14.46       16.26      8.27 o
  -2  11  11      243.29      216.37     13.91 o
  -1  11  11      121.71      129.86     11.64 o
   0  11  11      774.25      802.00     24.97 o
   1  11  11      121.60      137.10     13.61 o
   2  11  11      243.01      209.56     13.30 o
   3  11  11       14.51       13.63      7.76 o
   4  11  11       36.13       41.31      8.75 o
   5  11  11      151.55      156.57     13.43 o
  -4  12  11       20.46       19.31     11.68 o
  -3  12  11       27.78       17.88      9.96 o
  -2  12  11       82.95       84.13     10.95 o
  -1  12  11      494.91      473.72     30.65 o
   0  12  11        3.68        2.71      7.56 o
   1  12  11      495.43      485.52     26.87 o
   2  12  11       82.75       80.63     10.52 o
   3  12  11       28.01       17.76      9.40 o
   4  12  11       20.38       13.36      8.40 o
  -3  13  11        6.78       -1.26      9.03 o
  -2  13  11      104.88      139.38     13.27 o
  -1  13  11       59.46       43.82     11.66 o
   0  13  11      449.48      470.02     29.91 o
   1  13  11       59.43       62.80     10.79 o
   2  13  11      104.94      106.82     12.25 o
   3  13  11        6.69        8.51      9.03 o
  -2  14  11       54.65       30.89     12.44 o
  -1  14  11       65.29       98.28     14.44 o
   0  14  11        0.02        4.27     13.46 o
   1  14  11       65.42       72.00     13.83 o
   2  14  11       54.71       53.91     11.15 o
   0   0  12     1925.46     1895.63     34.81 o
   1   0  12     3052.58     2667.34     30.53 o
   2   0  12      516.52      493.56      9.21 o
   3   0  12      949.04      956.67     15.81 o
   4   0  12      990.17     1002.62     16.73 o
   5   0  12        1.93       12.85      4.83 o
   6   0  12       11.12       13.26      5.95 o
   7   0  12      372.97      377.28     14.96 o
  -7   1  12       69.09       65.16     15.78 o
  -6   1  12       18.17        6.97      5.23 o
  -5   1  12      279.04      269.68      9.49 o
  -4   1  12       28.72       30.02      4.33 o
  -3   1  12      997.27      954.77     14.94 o
  -2   1  12     1258.13     1323.07     19.12 o
  -1   1  12      785.60      756.31     11.03 o
   0   1  12      489.00      544.37      8.35 o
   1   1  12      786.26      748.22     11.05 o
   2   1  12     1259.28     1306.11     17.17 o
   3   1  12      997.37      962.67     16.07 o
   4   1  12       28.92       26.10      4.02 o
   5   1  12      278.91      287.43     10.35 o
   6   1  12       18.18       20.35      5.78 o
   7   1  12       68.99       65.74      7.85 o
  -7   2  12       56.31       57.92      8.18 o
  -6   2  12       83.75       70.93      7.04 o
  -5   2  12       15.33       26.29      4.69 o
  -4   2  12       80.68       74.05      5.13 o
  -3   2  12      186.59      184.07      5.74 o
  -2   2  12      173.77      193.94      7.59 o
  -1   2  12      227.77      238.02      9.55 o
   0   2  12      726.26      742.64     10.13 o
   1   2  12      229.04      238.49      7.86 o
   2   2  12      174.53      185.30      5.10 o
   3   2  12      187.09      184.52      5.65 o
   4   2  12       80.55       77.92      5.30 o
   5   2  12       15.32       22.37      6.37 o
   6   2  12       84.02       78.91      7.22 o
   7   2  12       56.40       67.59      9.59 o
  -7   3  12       57.52       56.75      9.74 o
  -6   3  12       48.38       51.64      7.40 o
  -5   3  12      473.17      498.16     14.16 o
  -4   3  12      116.77      122.62      5.64 o
  -3   3  12      467.40      469.63      9.51 o
  -2   3  12       11.63       19.68      2.86 o
  -1   3  12      287.43      302.58      6.73 o
   0   3  12     2331.73     2684.71     33.94 o
   1   3  12      287.60      285.07      5.75 o
   2   3  12       11.33       22.91      2.71 o
   3   3  12      467.50      481.32     10.25 o
   4   3  12      116.49      122.88      4.85 o
   5   3  12      472.90      475.19     11.40 o
   6   3  12       48.51       53.98      5.53 o
   7   3  12       57.43       45.07      6.68 o
  -7   4  12       23.95       20.12      7.34 o
  -6   4  12      284.99      282.37     13.15 o
  -5   4  12       73.38       91.27      8.96 o
  -4   4  12      155.01      174.22      6.61 o
  -3   4  12       60.56       53.93      4.06 o
  -2   4  12       42.69       50.20      3.25 o
  -1   4  12      130.39      167.40      4.83 o
   0   4  12      357.05      381.44      7.63 o
   1   4  12      130.82      158.68      4.54 o
   2   4  12       42.66       46.57      4.41 o
   3   4  12       60.11       63.87      3.54 o
   4   4  12      155.09      160.71      6.24 o
   5   4  12       73.45       74.70      5.70 o
   6   4  12      284.90      278.97      9.85 o
   7   4  12       24.11       39.13     12.97 o
  -7   5  12       23.61       22.69      6.43 o
  -6   5  12       14.02        2.69      5.42 o
  -5   5  12       58.04       58.32      5.39 o
  -4   5  12       65.27       71.72      5.34 o
  -3   5  12      236.03      231.35      8.54 o
  -2   5  12     1137.77     1146.45     16.12 o
  -1   5  12      386.82      396.07      9.31 o
   0   5  12      961.08      966.46     14.57 o
   1   5  12      386.23      387.91      7.86 o
   2   5  12     1137.29     1153.09     17.78 o
   3   5  12      235.00      225.89      6.39 o
   4   5  12       65.11       66.29      5.13 o
   5   5  12       57.59       60.64      5.39 o
   6   5  12       13.90        6.06     12.47 o
   7   5  12       23.52       12.00     16.53 o
  -7   6  12       51.73       55.78      7.73 o
  -6   6  12       18.26       10.44      5.84 o
  -5   6  12        3.23       -0.79      4.31 o
  -4   6  12      286.19      291.55      9.38 o
  -3   6  12      108.61      101.82      5.87 o
  -2   6  12      354.50      366.32      9.53 o
  -1   6  12      149.78      141.23      5.07 o
   0   6  12      185.84      184.47      5.90 o
   1   6  12      150.59      141.69      6.90 o
   2   6  12      354.82      367.61      8.60 o
   3   6  12      109.19      101.47      4.97 o
   4   6  12      285.34      277.92      8.21 o
   5   6  12        3.16        5.48      4.31 o
   6   6  12       18.47       24.70      7.71 o
   7   6  12       51.72       51.43     21.42 o
  -6   7  12      146.54      141.42      9.45 o
  -5   7  12      306.49      313.08     11.53 o
  -4   7  12      459.81      481.62     12.42 o
  -3   7  12      390.77      405.74     11.83 o
  -2   7  12      580.01      570.28     11.51 o
  -1   7  12      265.38      252.90      8.96 o
   0   7  12     2474.70     2448.28     36.38 o
   1   7  12      265.71      261.07      8.10 o
   2   7  12      578.40      581.93     13.30 o
   3   7  12      391.99      399.32      9.73 o
   4   7  12      459.53      470.65     14.58 o
   5   7  12      307.74      313.81      9.79 o
   6   7  12      146.87      129.86      9.24 o
  -6   8  12      844.26      871.30     22.65 o
  -5   8  12       92.39       91.83      7.72 o
  -4   8  12     1647.21     1681.01     32.54 o
  -3   8  12      948.76      939.80     20.85 o
  -2   8  12      557.44      543.57     14.60 o
  -1   8  12      248.03      250.86     10.77 o
   0   8  12      329.97      333.06     11.83 o
   1   8  12      247.12      252.55     11.86 o
   2   8  12      556.14      530.71     14.22 o
   3   8  12      948.27      943.19     22.40 o
   4   8  12     1644.46     1698.16     31.05 o
   5   8  12       92.75       91.05      8.21 o
   6   8  12      843.26      827.06     25.85 o
  -6   9  12        4.40        2.60      6.91 o
  -5   9  12      913.67      952.08     24.60 o
  -4   9  12      229.25      229.11     11.58 o
  -3   9  12      213.17      227.70     13.52 o
  -2   9  12     1051.83     1051.11     29.31 o
  -1   9  12      111.61      101.79      7.75 o
   0   9  12      609.13      611.15     29.84 o
   1   9  12      112.03       98.38      9.49 o
   2   9  12     1053.29     1075.29     22.74 o
   3   9  12      212.46      205.51     10.43 o
   4   9  12      229.56      230.82     21.14 o
   5   9  12      912.54      961.93     21.93 o
   6   9  12        4.46        7.63      7.24 o
  -5  10  12        5.87        3.51      6.70 o
  -4  10  12       93.15       85.92     10.58 o
  -3  10  12        9.40       21.01      8.47 o
  -2  10  12      179.19      166.96     12.34 o
  -1  10  12       56.41       59.65      7.99 o
   0  10  12        7.41       14.47      6.67 o
   1  10  12       56.51       56.48      8.66 o
   2  10  12      179.85      181.40     10.33 o
   3  10  12        9.47       -0.46      6.82 o
   4  10  12       93.91       84.86      9.54 o
   5  10  12        5.81        3.23      6.91 o
  -5  11  12      155.68      176.87     14.21 o
  -4  11  12      101.20      103.15     12.48 o
  -3  11  12       78.10       71.53     10.59 o
  -2  11  12       16.48       14.28      8.59 o
  -1  11  12       38.59       34.67      8.65 o
   0  11  12      141.49      130.61     11.43 o
   1  11  12       38.59       14.66      7.91 o
   2  11  12       16.49       14.64      7.89 o
   3  11  12       77.75       79.02     10.20 o
   4  11  12      101.29      108.77     10.83 o
   5  11  12      155.64      162.23     13.84 o
  -4  12  12      113.87      119.93     12.95 o
  -3  12  12       85.26       91.59     11.94 o
  -2  12  12       36.81       23.92      8.87 o
  -1  12  12        5.07       -1.92      9.00 o
   0  12  12        5.86       12.60      9.91 o
   1  12  12        5.04       -5.89      8.08 o
   2  12  12       37.10       20.74      8.80 o
   3  12  12       85.42      107.01     11.44 o
   4  12  12      114.24      114.34     11.91 o
  -3  13  12        2.19       -8.73      8.73 o
  -2  13  12       52.75       51.95     11.14 o
  -1  13  12        3.88       11.16     10.00 o
   0  13  12       38.11       32.95     14.44 o
   1  13  12        3.93        4.94      8.95 o
   2  13  12       52.93       45.40     10.54 o
   3  13  12        2.16        0.41      8.77 o
  -2  14  12       38.21       35.91     16.56 o
  -1  14  12       51.25      109.72     22.08 o
   0  14  12        4.82        6.44     14.00 o
   1  14  12       51.31       88.27     16.82 o
   2  14  12       38.39       31.49     10.86 o
   1   0  13      194.63      219.96      6.50 o
   2   0  13      292.21      283.28      6.43 o
   3   0  13        5.47       13.86      5.21 o
   4   0  13      782.25      815.34     17.29 o
   5   0  13        2.79        1.55      5.27 o
   6   0  13      374.18      362.55     14.24 o
   7   0  13        8.56       14.61      7.91 o
  -7   1  13      235.44      263.23     18.69 o
  -6   1  13       34.71       39.26      6.18 o
  -5   1  13      507.42      519.20     14.71 o
  -4   1  13      119.94      120.39      6.60 o
  -3   1  13     1599.08     1596.69     22.83 o
  -2   1  13      121.44      124.96      4.67 o
  -1   1  13       56.51       52.43      2.89 o
   0   1  13      297.68      319.63      6.17 o
   1   1  13       56.54       55.70      2.97 o
   2   1  13      121.75      123.00      4.06 o
   3   1  13     1599.30     1577.65     26.00 o
   4   1  13      119.66      126.39      5.03 o
   5   1  13      507.66      509.38     18.55 o
   6   1  13       34.75       31.45      6.44 o
   7   1  13      235.69      253.28     12.90 o
  -7   2  13       81.43       91.90      9.22 o
  -6   2  13        0.83       -5.47      5.47 o
  -5   2  13      331.49      316.43      9.82 o
  -4   2  13      229.52      231.73      7.49 o
  -3   2  13     1082.86     1082.66     15.88 o
  -2   2  13      818.83      852.73     14.85 o
  -1   2  13     1730.96     1705.42     24.00 o
   0   2  13        0.35        1.01      1.92 o
   1   2  13     1731.69     1693.39     21.72 o
   2   2  13      818.87      861.83     12.43 o
   3   2  13     1082.57     1083.12     17.80 o
   4   2  13      229.67      233.57      7.24 o
   5   2  13      331.41      305.66     10.38 o
   6   2  13        0.78        1.82      5.42 o
   7   2  13       81.63       89.18      8.35 o
  -7   3  13        6.82        6.49      6.73 o
  -6   3  13       35.63       29.97      7.01 o
  -5   3  13      140.67      141.64      6.44 o
  -4   3  13      107.11      106.71      5.59 o
  -3   3  13      683.61      688.56     11.70 o
  -2   3  13      591.11      654.99     12.23 o
  -1   3  13       49.35       45.90      3.41 o
   0   3  13     1282.01     1360.96     18.08 o
   1   3  13       49.02       53.96      2.90 o
   2   3  13      591.18      623.55     10.10 o
   3   3  13      681.58      680.22     11.38 o
   4   3  13      107.04      104.61      5.49 o
   5   3  13      139.66      138.51      7.28 o
   6   3  13       35.73       35.23      4.60 o
   7   3  13        6.80        1.55      5.83 o
  -7   4  13       13.91       13.59      7.31 o
  -6   4  13       44.54       56.27      6.79 o
  -5   4  13       50.62       50.89      5.17 o
  -4   4  13      367.69      356.80      9.88 o
  -3   4  13      112.57      109.31      4.49 o
  -2   4  13      577.88      581.27     10.99 o
  -1   4  13      989.06      963.63     14.48 o
   0   4  13        1.93        1.38      2.28 o
   1   4  13      988.80      934.17     14.37 o
   2   4  13      577.36      583.68     10.90 o
   3   4  13      111.99      116.25      4.55 o
   4   4  13      367.08      371.79     10.49 o
   5   4  13       50.68       47.36      7.43 o
   6   4  13       44.51       46.04      6.51 o
   7   4  13       14.02       14.09      6.11 o
  -7   5  13       78.21       86.79     10.13 o
  -6   5  13        2.31       -3.14      5.35 o
  -5   5  13       62.09       60.25      6.21 o
  -4   5  13        7.96        6.61      4.09 o
  -3   5  13      230.88      245.50      7.38 o
  -2   5  13      133.99      140.64      5.86 o
  -1   5  13       35.70       30.76      3.62 o
   0   5  13      765.28      802.09     12.87 o
   1   5  13       35.96       36.72      3.17 o
   2   5  13      133.65      140.90      5.34 o
   3   5  13      230.58      238.23      7.21 o
   4   5  13        7.87        2.57      3.33 o
   5   5  13       61.65       64.00      6.10 o
   6   5  13        2.33        0.17      4.52 o
   7   5  13       78.14       91.14      8.05 o
  -6   6  13       32.68       20.70      6.36 o
  -5   6  13      150.74      155.20      8.60 o
  -4   6  13      226.28      238.92      8.79 o
  -3   6  13       14.49       22.44      4.15 o
  -2   6  13      427.92      406.91      9.34 o
  -1   6  13      427.65      430.34      9.47 o
   0   6  13        0.46       -2.43      2.43 o
   1   6  13      428.81      446.33      9.13 o
   2   6  13      428.08      411.35      9.83 o
   3   6  13       14.70       17.45      3.62 o
   4   6  13      226.86      222.46     11.11 o
   5   6  13      150.64      152.58      8.81 o
   6   6  13       33.00       24.96      5.31 o
  -6   7  13       97.80       94.74      8.72 o
  -5   7  13       31.99       37.62      6.29 o
  -4   7  13      690.51      708.01     17.40 o
  -3   7  13     1359.87     1355.60     24.61 o
  -2   7  13     2775.92     2720.02     40.12 o
  -1   7  13      508.41      495.71     11.31 o
   0   7  13     4991.63     4767.68     71.37 o
   1   7  13      507.22      483.73     12.24 o
   2   7  13     2778.11     2728.33     46.44 o
   3   7  13     1359.22     1346.49     23.74 o
   4   7  13      691.02      687.65     15.73 o
   5   7  13       32.20       45.74      5.07 o
   6   7  13       97.77       95.16      8.89 o
  -6   8  13      405.26      402.10     15.45 o
  -5   8  13       59.77       54.58      7.00 o
  -4   8  13      559.50      547.69     15.51 o
  -3   8  13       90.29       85.20      6.48 o
  -2   8  13       36.08       45.93      8.16 o
  -1   8  13     2785.07     2759.13     52.60 o
   0   8  13        0.04        1.51      6.54 o
   1   8  13     2786.03     2752.33     52.39 o
   2   8  13       35.92       27.62      5.55 o
   3   8  13       90.58       86.07      7.54 o
   4   8  13      558.43      555.41     14.23 o
   5   8  13       59.91       52.28      6.63 o
   6   8  13      405.07      411.83     17.18 o
  -5   9  13       15.03       32.69      7.27 o
  -4   9  13       51.03       62.06      7.88 o
  -3   9  13       25.53       29.67      8.17 o
  -2   9  13      371.55      389.75     16.71 o
  -1   9  13      277.78      293.32     12.76 o
   0   9  13      536.31      546.18     17.21 o
   1   9  13      278.38      286.57     14.11 o
   2   9  13      370.98      342.50     13.30 o
   3   9  13       25.73       20.33      6.41 o
   4   9  13       50.77       53.62      9.09 o
   5   9  13       14.96       17.19      6.97 o
  -5  10  13       90.02       98.37     12.38 o
  -4  10  13        7.09        5.96      9.35 o
  -3  10  13      151.96      139.44     12.11 o
  -2  10  13       60.65       57.03      9.39 o
  -1  10  13      131.32      126.04     13.81 o
   0  10  13        0.23       -4.66      7.09 o
   1  10  13      131.89      136.77     10.99 o
   2  10  13       60.60       59.67      8.93 o
   3  10  13      152.19      146.36     11.48 o
   4  10  13        7.12        1.50      7.04 o
   5  10  13       89.98       90.11     11.10 o
  -4  11  13       79.30       83.52     11.54 o
  -3  11  13        8.58       -7.68      7.68 o
  -2  11  13      165.96      156.86     14.04 o
  -1  11  13        4.19       -8.39      8.39 o
   0  11  13      328.43      314.94     15.92 o
   1  11  13        4.25       -7.04      7.04 o
   2  11  13      166.30      177.21     15.78 o
   3  11  13        8.61        2.32      7.89 o
   4  11  13       79.29       94.68     10.89 o
  -4  12  13       66.11       66.27     13.60 o
  -3  12  13      135.17      136.75     19.08 o
  -2  12  13      115.21      140.63     13.13 o
  -1  12  13      634.97      688.79     49.91 o
   0  12  13        2.99       -2.61      9.15 o
   1  12  13      635.12      715.83     24.67 o
   2  12  13      114.79      134.80     12.47 o
   3  12  13      135.05      137.81     12.58 o
   4  12  13       66.17       66.41     10.53 o
  -3  13  13        0.78       -9.17      9.17 o
  -2  13  13      166.48      149.87     16.19 o
  -1  13  13       87.32       84.25     24.33 o
   0  13  13      640.57      635.17     34.92 o
   1  13  13       87.31       72.26     11.56 o
   2  13  13      166.00      162.48     14.07 o
   3  13  13        0.76       -1.75      8.63 o
  -1  14  13      100.01       97.62     19.13 o
   0  14  13       21.76       26.30     14.95 o
   1  14  13       99.80      117.24     19.66 o
   0   0  14      405.33      444.53     10.65 o
   1   0  14     4322.25     4042.81     47.52 o
   2   0  14        2.91        3.53      2.29 o
   3   0  14      762.34      752.44     13.93 o
   4   0  14       81.76       89.11      5.49 o
   5   0  14        0.40        6.99      7.31 o
   6   0  14        5.28        3.29      5.98 o
   7   0  14       36.39       31.79      8.50 o
  -7   1  14        6.45        7.48     10.49 o
  -6   1  14       14.86       14.26      6.49 o
  -5   1  14       58.44       61.29      7.49 o
  -4   1  14       56.21       59.85      4.68 o
  -3   1  14      239.49      241.96      7.39 o
  -2   1  14     1210.87     1147.48     16.64 o
  -1   1  14      330.74      331.45      6.58 o
   0   1  14      270.85      263.77      5.75 o
   1   1  14      331.26      339.50      6.87 o
   2   1  14     1209.88     1146.11     15.78 o
   3   1  14      239.68      256.85      7.08 o
   4   1  14       56.33       49.21      5.18 o
   5   1  14       58.33       57.21      6.02 o
   6   1  14       14.78       16.80      6.23 o
   7   1  14        6.42       13.58      7.00 o
  -7   2  14       44.07       60.85      8.44 o
  -6   2  14        3.61        0.40      5.95 o
  -5   2  14        7.33        9.93      4.88 o
  -4   2  14      514.43      519.10     12.32 o
  -3   2  14      674.03      676.59     13.03 o
  -2   2  14      273.50      271.98      7.11 o
  -1   2  14     1469.35     1485.58     21.52 o
   0   2  14      368.22      373.24      7.33 o
   1   2  14     1468.76     1462.15     19.45 o
   2   2  14      273.37      280.32      6.62 o
   3   2  14      673.79      681.73     12.13 o
   4   2  14      513.80      517.66     11.89 o
   5   2  14        7.37       16.20      5.09 o
   6   2  14        3.63        4.25      4.90 o
   7   2  14       44.01       28.93      7.37 o
  -7   3  14        3.19        5.04      6.96 o
  -6   3  14        4.06       -3.64      6.02 o
  -5   3  14      270.92      264.09      9.98 o
  -4   3  14       70.02       74.04      5.19 o
  -3   3  14     1151.83     1117.76     17.57 o
  -2   3  14      240.70      225.39      9.66 o
  -1   3  14      665.92      666.10     11.82 o
   0   3  14      362.44      430.58      8.05 o
   1   3  14      666.31      650.89     11.54 o
   2   3  14      241.89      227.75      5.83 o
   3   3  14     1151.11     1106.10     17.43 o
   4   3  14       70.33       64.79      4.96 o
   5   3  14      270.29      268.51     10.34 o
   6   3  14        4.05        5.50      4.92 o
   7   3  14        3.25       -4.32      6.30 o
  -7   4  14        2.38       -0.25      5.84 o
  -6   4  14      144.36      138.52     10.46 o
  -5   4  14       68.71       69.08      7.31 o
  -4   4  14      350.28      351.40     10.26 o
  -3   4  14      209.26      211.38      7.28 o
  -2   4  14       75.73       79.84      4.47 o
  -1   4  14     1016.73     1031.01     16.28 o
   0   4  14      283.64      284.43      8.68 o
   1   4  14     1018.35     1013.31     15.56 o
   2   4  14       75.28       83.97      4.19 o
   3   4  14      210.26      216.75      7.95 o
   4   4  14      349.48      357.53     10.93 o
   5   4  14       68.87       62.11      6.13 o
   6   4  14      144.30      157.57      8.34 o
   7   4  14        2.41        4.98      6.25 o
  -7   5  14        4.16       -2.38      6.60 o
  -6   5  14       34.55       26.22      6.43 o
  -5   5  14        9.25        8.27      5.02 o
  -4   5  14       76.09       78.64      8.49 o
  -3   5  14       10.11        6.03      4.74 o
  -2   5  14      464.14      445.95      9.83 o
  -1   5  14       74.18       77.98      4.74 o
   0   5  14      150.41      130.12      4.89 o
   1   5  14       74.02       68.09      5.01 o
   2   5  14      464.14      440.35      9.57 o
   3   5  14       10.05       10.31      3.46 o
   4   5  14       75.91       79.18      5.13 o
   5   5  14        9.36        9.34      4.81 o
   6   5  14       34.65       29.55      5.57 o
   7   5  14        4.25        0.29      6.71 o
  -6   6  14      262.23      275.72     12.23 o
  -5   6  14       46.83       35.08      6.11 o
  -4   6  14      638.93      631.82     16.23 o
  -3   6  14      707.06      703.65     15.43 o
  -2   6  14      315.03      294.04      8.63 o
  -1   6  14      204.07      211.90      6.81 o
   0   6  14      351.25      354.76     10.39 o
   1   6  14      203.30      214.43      7.40 o
   2   6  14      314.44      293.24      8.61 o
   3   6  14      706.69      701.51     13.85 o
   4   6  14      637.48      631.19     13.82 o
   5   6  14       47.02       44.57      5.07 o
   6   6  14      261.85      253.86     10.42 o
  -6   7  14        3.66       13.15      6.65 o
  -5   7  14      379.49      396.40     13.30 o
  -4   7  14      114.11      112.13      7.92 o
  -3   7  14      326.85      320.22     10.53 o
  -2   7  14      957.43      956.04     22.80 o
  -1   7  14        4.18        1.08      3.97 o
   0   7  14      430.58      438.49     12.01 o
   1   7  14        4.23       -3.56      4.09 o
   2   7  14      958.97      895.00     19.90 o
   3   7  14      325.45      323.76      9.73 o
   4   7  14      114.54      118.62      6.70 o
   5   7  14      378.67      372.28     11.73 o
   6   7  14        3.71        0.74      4.59 o
  -6   8  14      165.31      197.16     15.35 o
  -5   8  14       71.28       75.37      7.83 o
  -4   8  14      352.07      351.53     12.68 o
  -3   8  14       27.78       27.84      6.46 o
  -2   8  14      245.31      256.88     13.68 o
  -1   8  14      274.42      280.59     12.21 o
   0   8  14        0.51       -4.33      5.50 o
   1   8  14      275.24      255.44     12.96 o
   2   8  14      246.06      244.48     10.08 o
   3   8  14       27.98       28.91      6.27 o
   4   8  14      353.14      354.11     11.37 o
   5   8  14       71.15       85.49      6.77 o
   6   8  14      165.97      177.18      9.79 o
  -5   9  14      668.80      671.45     20.65 o
  -4   9  14      472.41      481.30     16.69 o
  -3   9  14      312.25      344.52     16.37 o
  -2   9  14      452.01      400.39     17.33 o
  -1   9  14      146.28      142.98      9.69 o
   0   9  14        0.07       -4.28      5.85 o
   1   9  14      146.10      129.01     10.67 o
   2   9  14      451.49      392.95     14.35 o
   3   9  14      312.50      322.49     14.97 o
   4   9  14      472.25      477.54     17.92 o
   5   9  14      669.07      709.07     34.54 o
  -5  10  14      141.84      140.72     12.39 o
  -4  10  14       99.87      102.26     11.63 o
  -3  10  14      512.60      500.96     22.06 o
  -2  10  14       81.59       92.72     10.62 o
  -1  10  14      129.90      115.97     13.39 o
   0  10  14       65.55       71.06     10.36 o
   1  10  14      129.89      118.62     10.88 o
   2  10  14       81.40       79.49      9.95 o
   3  10  14      512.47      494.82     19.16 o
   4  10  14       99.45       81.88      9.77 o
   5  10  14      141.80      138.10     12.68 o
  -4  11  14       20.27       18.62      9.45 o
  -3  11  14      159.12      173.42     14.30 o
  -2  11  14       80.40       71.40     10.54 o
  -1  11  14       65.94       53.19     25.71 o
   0  11  14       21.07       24.28      8.57 o
   1  11  14       65.86       68.37     10.08 o
   2  11  14       80.45      111.69     14.22 o
   3  11  14      158.45      147.68     12.60 o
   4  11  14       20.31       11.61      8.59 o
  -3  12  14       57.71       49.27     11.41 o
  -2  12  14       33.06       29.80     12.23 o
  -1  12  14      145.10      146.85     19.25 o
   0  12  14      140.96      124.93     43.50 o
   1  12  14      144.88      145.53     12.93 o
   2  12  14       33.10       35.28      9.48 o
   3  12  14       57.58       50.79     10.20 o
  -2  13  14      105.86      113.32     15.44 o
  -1  13  14       59.37       63.61     16.71 o
   0  13  14      300.17      345.10     46.27 o
   1  13  14       59.49       59.38     12.91 o
   2  13  14      105.59      101.90     12.61 o
   0  14  14        8.92       24.66     15.59 o
   1   0  15      149.76      140.95      4.80 o
   2   0  15      179.61      186.10      5.28 o
   3   0  15      659.17      653.12     13.44 o
   4   0  15       67.15       70.87      6.74 o
   5   0  15        0.05        6.22      5.11 o
   6   0  15        1.35        4.46      7.19 o
   7   0  15        0.67       15.46      8.27 o
  -7   1  15      185.74      176.65     13.61 o
  -6   1  15       25.69       23.09      8.04 o
  -5   1  15      345.56      374.03     12.82 o
  -4   1  15       18.19       26.38      5.90 o
  -3   1  15     1559.74     1559.05     24.58 o
  -2   1  15        2.04        0.56      2.56 o
  -1   1  15       90.69       95.51      3.99 o
   0   1  15       24.72       14.36      2.29 o
   1   1  15       90.88       92.92      3.90 o
   2   1  15        2.01        3.58      2.47 o
   3   1  15     1561.84     1558.17     21.84 o
   4   1  15       18.11       25.79      5.42 o
   5   1  15      346.63      363.72     14.36 o
   6   1  15       25.58       35.24      6.10 o
   7   1  15      185.56      217.37     14.14 o
  -7   2  15       15.96       20.93      8.76 o
  -6   2  15      143.53      144.73     17.69 o
  -5   2  15       53.63       42.62      7.03 o
  -4   2  15      586.43      590.32     13.53 o
  -3   2  15      309.25      318.97      8.74 o
  -2   2  15      566.73      548.84     10.71 o
  -1   2  15     1610.56     1515.28     21.15 o
   0   2  15       53.02       51.12      3.25 o
   1   2  15     1610.98     1511.43     21.20 o
   2   2  15      566.86      542.85      9.96 o
   3   2  15      309.10      312.60      7.59 o
   4   2  15      587.02      587.81     14.33 o
   5   2  15       53.61       44.77      6.11 o
   6   2  15      143.82      144.88      8.57 o
   7   2  15       16.03       15.55      5.87 o
  -7   3  15      130.67      128.43      9.47 o
  -6   3  15       15.80        6.81      5.76 o
  -5   3  15      120.50      122.27      7.50 o
  -4   3  15      421.76      416.61     16.28 o
  -3   3  15      403.88      417.20     10.04 o
  -2   3  15     1458.76     1482.33     21.16 o
  -1   3  15       36.39       37.53      3.33 o
   0   3  15      410.63      440.51      8.34 o
   1   3  15       36.16       36.71      2.88 o
   2   3  15     1460.36     1502.45     21.02 o
   3   3  15      404.06      401.85     10.15 o
   4   3  15      421.99      427.11      9.96 o
   5   3  15      121.04      126.12      7.73 o
   6   3  15       15.75       15.64      7.41 o
   7   3  15      130.74      132.07      8.61 o
  -7   4  15       14.45       16.40      6.83 o
  -6   4  15      137.58      129.50     13.10 o
  -5   4  15       72.25       77.25      6.71 o
  -4   4  15      616.31      616.86     14.35 o
  -3   4  15      388.71      402.19     11.04 o
  -2   4  15      241.95      243.95      6.81 o
  -1   4  15      823.98      800.53     13.82 o
   0   4  15       40.34       40.53      3.27 o
   1   4  15      825.68      799.20     12.95 o
   2   4  15      241.41      243.57      7.08 o
   3   4  15      389.67      401.89      9.88 o
   4   4  15      614.64      622.12     13.44 o
   5   4  15       72.29       68.82      6.60 o
   6   4  15      137.21      152.24     11.89 o
   7   4  15       14.54       13.23      7.01 o
  -6   5  15       30.22       30.14      6.70 o
  -5   5  15       10.46        9.55      5.38 o
  -4   5  15       28.05       26.37      5.08 o
  -3   5  15      339.87      348.16     14.99 o
  -2   5  15       67.94       59.26      4.70 o
  -1   5  15       32.77       30.02      3.93 o
   0   5  15      310.25      301.49      9.61 o
   1   5  15       32.78       28.71      3.93 o
   2   5  15       67.83       67.72      4.52 o
   3   5  15      339.78      327.91      9.76 o
   4   5  15       28.06       22.64      4.34 o
   5   5  15       10.21        8.20      4.27 o
   6   5  15       30.26       28.80      5.91 o
  -6   6  15      224.35      224.34     12.13 o
  -5   6  15       15.78       15.46      5.68 o
  -4   6  15      377.06      374.85     13.30 o
  -3   6  15      228.14      211.84      8.57 o
  -2   6  15      239.17      243.97      9.42 o
  -1   6  15      481.30      457.70     11.83 o
   0   6  15       82.69       79.72      4.99 o
   1   6  15      482.95      467.00     11.80 o
   2   6  15      238.93      254.51      8.00 o
   3   6  15      229.00      217.66      8.00 o
   4   6  15      376.87      382.53     11.12 o
   5   6  15       15.83       15.53      4.81 o
   6   6  15      224.40      223.01      9.14 o
  -6   7  15       26.79       29.27      7.47 o
  -5   7  15      298.72      319.11     12.38 o
  -4   7  15      117.01      123.02      7.63 o
  -3   7  15      707.57      728.69     16.28 o
  -2   7  15      350.73      328.54     15.06 o
  -1   7  15       26.70       21.68      7.06 o
   0   7  15       37.65       53.33      6.96 o
   1   7  15       26.54       22.79      4.55 o
   2   7  15      352.34      338.95     11.49 o
   3   7  15      706.64      692.51     15.29 o
   4   7  15      117.20      109.28      6.88 o
   5   7  15      298.32      304.50     10.85 o
   6   7  15       26.80       20.77      5.42 o
  -5   8  15       14.55       11.84      6.90 o
  -4   8  15      210.50      218.46     11.63 o
  -3   8  15      147.47      173.45     10.20 o
  -2   8  15      148.23      130.61     12.94 o
  -1   8  15      629.52      610.08     18.00 o
   0   8  15        0.67        6.07      5.82 o
   1   8  15      629.90      594.32     19.80 o
   2   8  15      147.82      152.61      9.31 o
   3   8  15      147.48      142.96      9.34 o
   4   8  15      209.93      229.32      9.55 o
   5   8  15       14.57       15.27      5.45 o
  -5   9  15       56.51       66.54      8.91 o
  -4   9  15       69.98       71.65      8.66 o
  -3   9  15       72.48       70.13      9.87 o
  -2   9  15      475.59      457.94     22.25 o
  -1   9  15       24.03       25.99      6.92 o
   0   9  15     1299.08     1273.82     33.19 o
   1   9  15       24.07       36.32      8.07 o
   2   9  15      474.43      481.92     15.91 o
   3   9  15       72.22       69.53      9.04 o
   4   9  15       69.69       70.74      9.16 o
   5   9  15       56.33       52.53     11.35 o
  -5  10  15        2.21        5.04      8.98 o
  -4  10  15       13.73       21.32      9.70 o
  -3  10  15      354.47      360.05     17.96 o
  -2  10  15       82.74       84.85     21.98 o
  -1  10  15     1616.72     1603.27     47.57 o
   0  10  15       14.98       18.68      9.88 o
   1  10  15     1616.39     1591.55     45.87 o
   2  10  15       82.65       84.70     12.59 o
   3  10  15      354.03      362.21     16.99 o
   4  10  15       13.76       24.80      8.30 o
   5  10  15        2.21        4.44      8.94 o
  -4  11  15       10.20       -2.44      8.90 o
  -3  11  15        7.74       -4.05      8.44 o
  -2  11  15      131.18      125.59     14.74 o
  -1  11  15       13.70       25.80     16.46 o
   0  11  15      745.22      828.57     30.97 o
   1  11  15       13.79        8.14      8.21 o
   2  11  15      131.48      141.89     13.57 o
   3  11  15        7.78        3.11      8.09 o
   4  11  15       10.10       15.03      8.60 o
  -3  12  15        9.16        1.23      9.48 o
  -2  12  15       90.23       94.29     17.55 o
  -1  12  15        2.13        2.58     17.19 o
   0  12  15       31.85        7.91     12.50 o
   1  12  15        2.20        4.79      8.70 o
   2  12  15       90.30       93.21     11.68 o
   3  12  15        8.99        0.10      8.67 o
  -2  13  15       87.08      102.21     18.89 o
  -1  13  15        1.22       -4.98     12.47 o
   0  13  15       32.34       21.56     13.97 o
   1  13  15        1.24        6.92     10.79 o
   2  13  15       87.81       66.29     11.56 o
   0   0  16     1139.81     1209.05     22.77 o
   1   0  16       29.40       24.14      2.95 o
   2   0  16      555.33      564.33      9.90 o
   3   0  16      736.20      681.09     12.69 o
   4   0  16      660.81      679.51     16.29 o
   5   0  16      332.56      346.47     14.58 o
   6   0  16        0.63        3.18      6.13 o
   7   0  16       14.68       26.51      9.86 o
  -7   1  16      376.24      342.24     18.47 o
  -6   1  16       57.04       61.72      8.18 o
  -5   1  16      494.61      522.01     15.38 o
  -4   1  16      122.86      115.35      7.28 o
  -3   1  16      111.50      119.75      5.85 o
  -2   1  16      392.69      366.55     11.79 o
  -1   1  16      237.03      244.45      6.28 o
   0   1  16       32.74       44.11      3.05 o
   1   1  16      236.81      256.84      6.38 o
   2   1  16      392.91      373.61      8.21 o
   3   1  16      111.44      115.73      5.38 o
   4   1  16      123.12      128.78      6.72 o
   5   1  16      494.69      526.12     17.79 o
   6   1  16       56.99       57.57      9.62 o
   7   1  16      376.09      356.66     15.28 o
  -7   2  16       30.34       32.60     11.60 o
  -6   2  16      119.60      116.28     12.65 o
  -5   2  16       28.17       31.34      7.27 o
  -4   2  16      335.43      338.92     11.44 o
  -3   2  16      741.07      753.99     14.59 o
  -2   2  16       45.44       41.82      3.92 o
  -1   2  16     1894.40     1823.85     26.46 o
   0   2  16        0.57        0.52      2.43 o
   1   2  16     1893.91     1825.66     25.05 o
   2   2  16       45.24       46.98      3.98 o
   3   2  16      740.83      743.25     13.52 o
   4   2  16      334.96      338.37      9.73 o
   5   2  16       28.23       32.02      6.04 o
   6   2  16      119.54      119.32      8.48 o
   7   2  16       30.25       32.07      7.77 o
  -7   3  16       23.27       42.44     19.57 o
  -6   3  16       14.57       23.20      7.08 o
  -5   3  16      124.38      132.63      9.80 o
  -4   3  16       45.84       48.39      5.81 o
  -3   3  16       26.28       24.26      5.14 o
  -2   3  16     2449.63     2448.34     32.46 o
  -1   3  16      162.77      163.66      6.00 o
   0   3  16     2859.43     2895.97     35.63 o
   1   3  16      162.99      164.54      5.27 o
   2   3  16     2451.50     2455.73     34.26 o
   3   3  16       26.09       22.67      3.75 o
   4   3  16       46.06       48.74      4.90 o
   5   3  16      124.16      138.06     13.75 o
   6   3  16       14.56       18.65      5.95 o
  -6   4  16        2.34        5.55      6.00 o
  -5   4  16       46.23       54.78      6.52 o
  -4   4  16       81.72       85.17      6.79 o
  -3   4  16      173.68      175.18      9.12 o
  -2   4  16      167.61      164.72      5.83 o
  -1   4  16      308.46      320.39      8.72 o
   0   4  16       32.71       23.75      3.79 o
   1   4  16      308.54      326.71      7.64 o
   2   4  16      167.93      174.23      6.26 o
   3   4  16      173.10      169.91      6.28 o
   4   4  16       81.50       93.11      6.38 o
   5   4  16       46.18       42.22      5.36 o
   6   4  16        2.38        3.58      5.52 o
  -6   5  16       22.87       20.07      6.68 o
  -5   5  16      165.09      184.40      9.53 o
  -4   5  16      139.40      143.73      8.18 o
  -3   5  16      194.77      195.05     10.44 o
  -2   5  16      579.09      559.42     14.29 o
  -1   5  16       69.05       65.95      5.32 o
   0   5  16       69.55       78.82      6.92 o
   1   5  16       68.89       72.14      5.34 o
   2   5  16      578.95      565.15     12.18 o
   3   5  16      193.88      196.25      9.16 o
   4   5  16      139.43      152.50      8.30 o
   5   5  16      164.34      173.64      8.30 o
   6   5  16       22.96       19.99      5.34 o
  -6   6  16      212.44      231.17     12.80 o
  -5   6  16        0.83       -5.25      5.25 o
  -4   6  16      103.83      120.86      7.58 o
  -3   6  16      420.79      398.46     15.90 o
  -2   6  16       79.44       76.19      6.92 o
  -1   6  16     1775.43     1592.82     30.24 o
   0   6  16       76.87       56.18      5.74 o
   1   6  16     1775.85     1596.45     27.81 o
   2   6  16       79.96       74.17      6.32 o
   3   6  16      420.97      387.79     10.85 o
   4   6  16      103.85      116.62      7.08 o
   5   6  16        0.83        3.32      4.83 o
   6   6  16      212.56      242.83      9.98 o
  -6   7  16       14.46        4.73      8.96 o
  -5   7  16       56.96       52.25      6.78 o
  -4   7  16       54.97       43.70      6.47 o
  -3   7  16       49.14       46.26      6.94 o
  -2   7  16     1325.72     1253.00     44.04 o
  -1   7  16      185.47      174.39     10.14 o
   0   7  16     1921.99     1706.11     35.88 o
   1   7  16      185.93      175.63      9.67 o
   2   7  16     1325.66     1218.85     27.51 o
   3   7  16       48.82       46.76      6.52 o
   4   7  16       54.89       55.79      5.97 o
   5   7  16       56.47       51.23      6.23 o
   6   7  16       14.43       12.49      5.94 o
  -5   8  16        7.63        7.95      6.94 o
  -4   8  16      258.88      250.07     12.66 o
  -3   8  16       85.97       78.12     10.12 o
  -2   8  16      364.69      382.50     19.91 o
  -1   8  16      132.13      116.75      9.21 o
   0   8  16        0.30       -6.17      6.17 o
   1   8  16      132.64      128.07      9.15 o
   2   8  16      364.61      363.47     13.84 o
   3   8  16       86.23       80.86      9.01 o
   4   8  16      257.97      270.71     11.42 o
   5   8  16        7.63        3.32      5.85 o
  -5   9  16      567.24      610.39     23.54 o
  -4   9  16       18.89       24.77     10.99 o
  -3   9  16      507.61      522.98     20.83 o
  -2   9  16      118.88      112.46     13.48 o
  -1   9  16      360.41      370.45     20.19 o
   0   9  16     1179.26     1213.31     32.40 o
   1   9  16      360.02      355.05     16.49 o
   2   9  16      118.87      134.42     10.96 o
   3   9  16      507.25      556.72     19.92 o
   4   9  16       18.96       14.23      7.68 o
   5   9  16      567.14      628.68     26.63 o
  -4  10  16      195.29      225.04     15.48 o
  -3  10  16       30.54       46.41     12.29 o
  -2  10  16        1.70        3.69      9.28 o
  -1  10  16        4.77       13.15     11.61 o
   0  10  16        4.48       -1.65      7.32 o
   1  10  16        4.78        5.54      7.74 o
   2  10  16        1.68        4.41      7.78 o
   3  10  16       30.61       23.09      8.62 o
   4  10  16      194.65      192.16     13.30 o
  -4  11  16       20.26        6.60      9.90 o
  -3  11  16       68.32       68.01     11.74 o
  -2  11  16       48.81       49.85     14.57 o
  -1  11  16       42.87       33.81     13.07 o
   0  11  16       44.85       65.64     15.12 o
   1  11  16       42.96       31.12      9.44 o
   2  11  16       48.84       49.75      9.99 o
   3  11  16       68.05      102.50     13.53 o
   4  11  16       20.22       11.18     11.05 o
  -3  12  16       38.15       50.53     13.23 o
  -2  12  16        6.04        4.81     22.21 o
  -1  12  16      326.91      308.94     26.42 o
   0  12  16        1.57        1.85     14.41 o
   1  12  16      326.78      369.21     18.95 o
   2  12  16        6.09       -0.73      8.69 o
   3  12  16       38.06       28.45      9.96 o
  -1  13  16       57.93       59.57     16.92 o
   0  13  16       77.10       81.84     17.76 o
   1  13  16       58.14       36.85     29.35 o
   1   0  17      969.00      924.09     14.03 o
   2   0  17      391.84      369.62      9.02 o
   3   0  17     1205.13     1217.39     19.61 o
   4   0  17     1229.20     1236.23     27.93 o
   5   0  17       79.56       90.28      8.92 o
   6   0  17     1212.36     1248.78     46.02 o
  -6   1  17        8.68       -2.41      5.75 o
  -5   1  17      605.71      567.19     19.03 o
  -4   1  17      237.25      233.78     10.66 o
  -3   1  17     2169.24     2127.85     32.68 o
  -2   1  17      926.78      901.78     14.67 o
  -1   1  17      459.39      440.56      9.18 o
   0   1  17      465.52      428.08      8.42 o
   1   1  17      460.00      436.20      8.73 o
   2   1  17      927.59      895.29     15.50 o
   3   1  17     2168.43     2137.80     30.74 o
   4   1  17      237.40      243.93      8.18 o
   5   1  17      603.88      600.21     17.16 o
   6   1  17        8.69       -2.54      7.99 o
  -6   2  17       86.84       95.38      8.24 o
  -5   2  17       58.84       62.84      8.29 o
  -4   2  17      647.57      641.20     17.74 o
  -3   2  17       13.48       16.61      4.00 o
  -2   2  17      396.23      386.46      9.38 o
  -1   2  17      825.71      803.20     14.25 o
   0   2  17      114.39      114.08      4.61 o
   1   2  17      825.77      784.97     14.84 o
   2   2  17      395.10      401.37      9.38 o
   3   2  17       13.41       16.40      3.82 o
   4   2  17      645.57      650.20     14.01 o
   5   2  17       58.92       46.52      6.86 o
   6   2  17       86.08       89.12      9.03 o
  -6   3  17       22.74       36.44      8.09 o
  -5   3  17        4.63        4.61      5.53 o
  -4   3  17       64.33       66.42      8.48 o
  -3   3  17       12.11        9.13      7.54 o
  -2   3  17       47.86       46.49      5.15 o
  -1   3  17      309.41      296.91      8.05 o
   0   3  17      148.11      146.88      5.17 o
   1   3  17      310.01      307.86      7.63 o
   2   3  17       47.78       53.85      4.31 o
   3   3  17       12.03       12.62      3.77 o
   4   3  17       64.20       63.81      5.44 o
   5   3  17        4.61        2.18      4.71 o
   6   3  17       22.80       26.55      7.26 o
  -6   4  17       64.26       77.53      9.55 o
  -5   4  17        5.93        3.57      5.42 o
  -4   4  17      128.15      138.52      8.83 o
  -3   4  17       44.02       47.20      6.60 o
  -2   4  17      185.33      174.24      7.25 o
  -1   4  17       47.90       40.87      4.75 o
   0   4  17        8.45       12.50      3.64 o
   1   4  17       47.98       46.62      5.52 o
   2   4  17      185.47      191.58      6.70 o
   3   4  17       43.83       51.19      6.56 o
   4   4  17      128.27      121.68      7.01 o
   5   4  17        5.92        0.23      4.50 o
   6   4  17       64.53       76.72      8.20 o
  -6   5  17       36.90       33.11      7.39 o
  -5   5  17       84.53       79.53      7.43 o
  -4   5  17       26.61       34.83      6.55 o
  -3   5  17      195.89      191.97      9.86 o
  -2   5  17      108.78      106.70      6.96 o
  -1   5  17        0.19        3.20      5.30 o
   0   5  17      343.35      373.39     10.79 o
   1   5  17        0.20       -3.61      3.61 o
   2   5  17      109.36      107.73      6.31 o
   3   5  17      195.89      192.93      7.84 o
   4   5  17       26.73       24.29      5.36 o
   5   5  17       84.42       83.83      6.91 o
   6   5  17       36.99       41.23      6.73 o
  -6   6  17       52.41       65.06      7.80 o
  -5   6  17       33.96       34.72      6.20 o
  -4   6  17      120.18      128.15      9.29 o
  -3   6  17       70.13       67.61      7.34 o
  -2   6  17      143.07      139.45     10.16 o
  -1   6  17        3.81        9.41      6.16 o
   0   6  17       66.40       61.10      7.72 o
   1   6  17        3.92        1.79      4.34 o
   2   6  17      143.36      130.35      8.65 o
   3   6  17       69.75       65.99      5.68 o
   4   6  17      119.64      120.06      8.33 o
   5   6  17       33.97       34.23      5.87 o
   6   6  17       51.98       60.83      7.31 o
  -5   7  17       56.60       63.90      7.18 o
  -4   7  17      311.28      332.62     13.86 o
  -3   7  17      173.23      191.28     12.01 o
  -2   7  17      439.21      401.74     20.15 o
  -1   7  17       16.57       19.11      6.23 o
   0   7  17     1044.25      945.12     26.46 o
   1   7  17       16.67       12.05      5.81 o
   2   7  17      438.07      388.63     13.95 o
   3   7  17      173.43      175.97     10.91 o
   4   7  17      310.70      316.40     12.26 o
   5   7  17       56.75       52.15      7.20 o
  -5   8  17       31.58       30.89     10.53 o
  -4   8  17      206.62      192.96     19.43 o
  -3   8  17      358.93      356.92     20.17 o
  -2   8  17       67.97       67.29     11.45 o
  -1   8  17      422.72      410.37     17.24 o
   0   8  17       25.97       19.19      7.59 o
   1   8  17      423.72      383.40     14.59 o
   2   8  17       68.06       60.77      7.74 o
   3   8  17      359.43      356.64     15.73 o
   4   8  17      207.05      189.90     10.17 o
   5   8  17       31.57       25.71      6.78 o
  -5   9  17       53.21       33.08     10.14 o
  -4   9  17      138.58      145.42     18.36 o
  -3   9  17      383.44      408.10     22.03 o
  -2   9  17      418.43      394.81     21.30 o
  -1   9  17      140.02      154.42     17.94 o
   0   9  17      285.41      319.09     15.83 o
   1   9  17      139.85      148.63     10.32 o
   2   9  17      420.17      401.64     15.26 o
   3   9  17      383.11      402.81     29.12 o
   4   9  17      138.97      131.53     13.15 o
   5   9  17       53.06       50.02     10.24 o
  -4  10  17       93.67       98.74     12.66 o
  -3  10  17       23.10       20.44     10.99 o
  -2  10  17       16.16        3.12     11.71 o
  -1  10  17      610.77      643.30     33.65 o
   0  10  17       12.38       16.65      8.30 o
   1  10  17      610.98      640.82     20.12 o
   2  10  17       16.11       10.12      8.35 o
   3  10  17       23.12       22.61     11.43 o
   4  10  17       93.55       96.96     17.31 o
  -3  11  17       21.06        6.90     10.76 o
  -2  11  17       77.83       63.67     15.89 o
  -1  11  17       35.77       43.18     14.33 o
   0  11  17      106.02      107.94     17.54 o
   1  11  17       35.83       44.08      9.99 o
   2  11  17       78.56       93.83     11.44 o
   3  11  17       21.07        9.62      9.12 o
  -2  12  17       14.30       29.06     14.17 o
  -1  12  17      209.65      266.21     38.54 o
   0  12  17       97.55      106.17     18.45 o
   1  12  17      210.43      252.00     19.17 o
   2  12  17       14.28        7.39      9.52 o
  -1  13  17        9.16       33.63     15.66 o
   0  13  17      294.21      349.47     28.84 o
   1  13  17        9.14       26.09     15.02 o
   0   0  18      174.33      151.75     10.02 o
   1   0  18     1974.66     1917.76     26.51 o
   2   0  18      829.61      799.57     14.66 o
   3   0  18      137.20      129.40      6.03 o
   4   0  18      724.47      770.70     16.64 o
   5   0  18      394.52      443.03     19.92 o
   6   0  18      231.73      252.71     16.14 o
  -6   1  18        5.68        5.96      8.70 o
  -5   1  18      566.31      610.11     20.06 o
  -4   1  18      432.82      425.71     14.53 o
  -3   1  18     1247.89     1279.69     23.39 o
  -2   1  18     3663.10     3525.26     47.78 o
  -1   1  18     1106.89     1047.27     17.79 o
   0   1  18     3500.79     3447.40     45.34 o
   1   1  18     1106.96     1089.79     16.78 o
   2   1  18     3659.43     3505.66     47.71 o
   3   1  18     1247.83     1280.70     20.64 o
   4   1  18      431.98      449.03     11.46 o
   5   1  18      566.15      627.84     20.10 o
   6   1  18        5.73        3.20      7.38 o
  -6   2  18      109.00      121.93     12.77 o
  -5   2  18      296.65      299.75     16.20 o
  -4   2  18      534.69      543.61     16.27 o
  -3   2  18      704.72      718.69     16.83 o
  -2   2  18      148.18      127.48      6.24 o
  -1   2  18     1403.23     1354.92     21.39 o
   0   2  18      204.88      188.23      6.17 o
   1   2  18     1404.39     1356.98     20.11 o
   2   2  18      148.12      151.75      6.19 o
   3   2  18      704.97      696.96     13.63 o
   4   2  18      533.96      513.19     15.32 o
   5   2  18      296.61      296.94     11.78 o
   6   2  18      108.80      122.45     10.33 o
  -6   3  18       24.60       15.79      7.83 o
  -5   3  18       47.54       49.48      7.91 o
  -4   3  18       53.52       56.56      7.90 o
  -3   3  18       63.41       70.17      7.05 o
  -2   3  18      242.68      240.57      8.67 o
  -1   3  18      162.08      167.15      6.32 o
   0   3  18        0.20       -2.72      2.89 o
   1   3  18      161.88      152.08      5.96 o
   2   3  18      243.44      251.11      8.07 o
   3   3  18       63.23       65.94      5.31 o
   4   3  18       53.74       48.43      5.91 o
   5   3  18       47.61       40.05      8.29 o
   6   3  18       24.58       21.74      8.13 o
  -6   4  18       86.56       81.50     10.02 o
  -5   4  18       16.53       16.11      7.09 o
  -4   4  18       61.11       65.65      7.58 o
  -3   4  18      132.18      110.26      8.27 o
  -2   4  18       95.61       99.65      6.87 o
  -1   4  18        5.38       -3.87      4.42 o
   0   4  18      167.63      182.14      7.08 o
   1   4  18        5.57        2.21      3.94 o
   2   4  18       95.33       98.20      7.02 o
   3   4  18      132.06      131.30      6.82 o
   4   4  18       60.77       66.03      6.62 o
   5   4  18       16.53       20.64      6.14 o
   6   4  18       86.83       76.26      7.88 o
  -6   5  18       29.17       27.22      8.76 o
  -5   5  18      105.67      118.62      9.14 o
  -4   5  18       61.38       62.11      7.71 o
  -3   5  18       29.19       23.44      7.53 o
  -2   5  18      489.91      442.96     13.08 o
  -1   5  18       12.38        8.14      4.84 o
   0   5  18       88.86       74.02      7.29 o
   1   5  18       12.40        1.46      4.20 o
   2   5  18      489.54      438.38     12.79 o
   3   5  18       29.31       29.28      4.95 o
   4   5  18       61.13       62.31      8.27 o
   5   5  18      105.85      131.64      8.99 o
   6   5  18       29.22       25.67      6.63 o
  -5   6  18       46.27       55.95     11.22 o
  -4   6  18      493.35      510.75     16.83 o
  -3   6  18      302.62      298.10     12.71 o
  -2   6  18      137.19      129.23     12.85 o
  -1   6  18      443.95      422.53     15.08 o
   0   6  18       22.45       15.84      5.93 o
   1   6  18      443.85      418.68     14.41 o
   2   6  18      137.14      118.95      8.57 o
   3   6  18      302.35      302.64     10.91 o
   4   6  18      492.50      498.87     23.11 o
   5   6  18       46.26       52.37      7.25 o
  -5   7  18      117.58      107.54     13.91 o
  -4   7  18       81.30       68.36     19.72 o
  -3   7  18       55.20       44.76     10.50 o
  -2   7  18      161.08      161.94     14.37 o
  -1   7  18        5.30        8.49      7.12 o
   0   7  18        1.94       13.56      6.94 o
   1   7  18        5.32       -0.37      5.78 o
   2   7  18      161.60      170.40     10.02 o
   3   7  18       54.64       45.48      8.09 o
   4   7  18       81.42       85.30      8.40 o
   5   7  18      117.07      128.63     10.55 o
  -5   8  18       46.59       43.90     11.98 o
  -4   8  18       40.22       40.03     11.39 o
  -3   8  18      132.42      118.83     13.71 o
  -2   8  18      195.38      224.88     20.07 o
  -1   8  18      556.60      570.85     29.91 o
   0   8  18      319.88      341.45     16.13 o
   1   8  18      556.89      545.23     17.55 o
   2   8  18      196.28      178.06     10.69 o
   3   8  18      132.61      123.54     17.95 o
   4   8  18       40.55       38.16      9.38 o
   5   8  18       46.62       31.22     10.74 o
  -4   9  18        8.86       13.03     10.32 o
  -3   9  18      143.60      147.67     15.25 o
  -2   9  18      203.86      187.73     20.22 o
  -1   9  18      250.37      267.74     22.42 o
   0   9  18      196.91      182.50     12.85 o
   1   9  18      250.81      252.78     12.89 o
   2   9  18      203.98      195.00     11.41 o
   3   9  18      143.59      139.10     13.55 o
   4   9  18        8.89       14.54      8.90 o
  -4  10  18       83.59       59.08     13.44 o
  -3  10  18       37.79       44.79     12.34 o
  -2  10  18       23.52       11.18     14.15 o
  -1  10  18       80.07       72.78     15.38 o
   0  10  18       10.71       26.25     12.54 o
   1  10  18       80.18       91.69      9.71 o
   2  10  18       23.50        8.38      8.36 o
   3  10  18       37.85       27.44      9.27 o
   4  10  18       83.01       72.10     11.88 o
  -3  11  18       46.27       39.08     16.00 o
  -2  11  18        7.58       12.93     13.11 o
  -1  11  18       52.41       70.89     16.63 o
   0  11  18        2.17       -2.98     15.53 o
   1  11  18       52.62       61.21      9.60 o
   2  11  18        7.59        9.59      9.15 o
   3  11  18       46.66       37.69     10.30 o
  -2  12  18      198.76      219.29     23.73 o
  -1  12  18       27.51       30.34     35.70 o
   0  12  18        3.97       -3.34     13.88 o
   1  12  18       27.55       48.73     26.18 o
   2  12  18      198.59      229.66     16.32 o
   1   0  19       63.36       69.19      4.80 o
   2   0  19     1953.25     1963.03     33.98 o
   3   0  19       34.04       35.27      4.85 o
   4   0  19      682.09      695.99     17.26 o
   5   0  19      160.61      185.86     11.91 o
   6   0  19       21.08       18.02      9.38 o
  -6   1  19      178.38      172.05     14.57 o
  -5   1  19      195.55      200.66     21.98 o
  -4   1  19      348.26      356.70     13.58 o
  -3   1  19      782.23      768.92     16.40 o
  -2   1  19      807.71      810.63     21.93 o
  -1   1  19     2661.60     2626.39     39.18 o
   0   1  19     3580.96     3571.45     48.29 o
   1   1  19     2659.44     2632.48     41.98 o
   2   1  19      807.60      782.78     15.58 o
   3   1  19      779.65      734.60     15.11 o
   4   1  19      348.06      354.44     11.92 o
   5   1  19      195.43      213.73     10.63 o
   6   1  19      178.27      191.82     12.55 o
  -6   2  19      729.60      760.62     27.87 o
  -5   2  19      370.09      406.54     19.67 o
  -4   2  19      451.80      456.38     22.71 o
  -3   2  19      727.29      727.80     19.45 o
  -2   2  19       86.00       81.04      6.04 o
  -1   2  19      903.36      875.61     16.73 o
   0   2  19      233.45      232.23      7.66 o
   1   2  19      903.77      897.41     17.73 o
   2   2  19       86.08       81.94      6.02 o
   3   2  19      727.50      725.69     16.04 o
   4   2  19      453.64      458.23     13.43 o
   5   2  19      370.19      400.41     14.03 o
   6   2  19      730.70      720.06     25.69 o
  -6   3  19        6.92       -2.59     15.97 o
  -5   3  19      105.21      118.73     12.18 o
  -4   3  19      177.83      168.44     10.09 o
  -3   3  19      660.05      671.95     18.70 o
  -2   3  19      543.35      519.97     18.55 o
  -1   3  19      502.97      513.12     11.93 o
   0   3  19      276.85      259.52     11.82 o
   1   3  19      503.77      499.04     12.44 o
   2   3  19      544.43      523.34     18.65 o
   3   3  19      660.63      667.61     18.09 o
   4   3  19      178.14      187.22     10.30 o
   5   3  19      104.92      108.48      8.86 o
   6   3  19        6.94       -4.63      6.38 o
  -6   4  19       32.34       22.71     10.29 o
  -5   4  19       30.41       12.85      8.95 o
  -4   4  19      358.48      347.64     13.99 o
  -3   4  19       49.36       46.25      6.81 o
  -2   4  19      485.57      471.16     13.61 o
  -1   4  19       94.52       90.27      6.46 o
   0   4  19        3.44        1.90      5.20 o
   1   4  19       95.06      101.96      6.83 o
   2   4  19      485.92      455.60     13.25 o
   3   4  19       49.58       52.40      5.93 o
   4   4  19      358.28      362.44     13.98 o
   5   4  19       30.41       28.26      6.69 o
   6   4  19       32.16       36.64      7.37 o
  -6   5  19       54.97       45.48     22.21 o
  -5   5  19       21.25       33.73     14.80 o
  -4   5  19        7.14        1.42      7.07 o
  -3   5  19      473.91      480.34     15.83 o
  -2   5  19      249.32      261.62     23.20 o
  -1   5  19      256.48      200.94     10.76 o
   0   5  19      704.44      622.78     17.94 o
   1   5  19      256.11      203.64     10.39 o
   2   5  19      250.06      243.68     10.00 o
   3   5  19      473.54      452.13     13.45 o
   4   5  19        7.19       10.73      6.08 o
   5   5  19       21.40       25.50      6.74 o
  -5   6  19      107.95      117.25     13.59 o
  -4   6  19      135.85      155.20     12.37 o
  -3   6  19       37.66       30.16     13.75 o
  -2   6  19       12.20       11.75      8.78 o
  -1   6  19      129.51      123.74     13.62 o
   0   6  19        0.00       -5.41      5.41 o
   1   6  19      129.90      110.49      8.68 o
   2   6  19       12.17        7.56      6.03 o
   3   6  19       37.56       34.87      5.86 o
   4   6  19      135.65      149.67      9.99 o
   5   6  19      107.87      107.15      9.13 o
  -5   7  19      182.22      199.81     20.89 o
  -4   7  19       19.93        8.21      9.64 o
  -3   7  19      178.29      151.25     14.74 o
  -2   7  19       18.20        7.40      9.00 o
  -1   7  19      291.66      274.78     16.97 o
   0   7  19       22.34       31.31      7.02 o
   1   7  19      291.98      255.55     12.31 o
   2   7  19       18.55       11.97      6.32 o
   3   7  19      178.71      180.50     16.85 o
   4   7  19       19.85       21.47      9.34 o
   5   7  19      182.28      177.79     17.85 o
  -4   8  19       61.94       43.03     12.04 o
  -3   8  19       18.51       24.63     10.84 o
  -2   8  19       62.52       39.05     13.08 o
  -1   8  19       41.38       45.19     13.46 o
   0   8  19      228.58      210.57     13.33 o
   1   8  19       41.82       55.45      7.97 o
   2   8  19       62.73       48.61      7.73 o
   3   8  19       18.74       25.26      8.04 o
   4   8  19       61.66       58.18     10.14 o
  -4   9  19       22.12       21.98     11.49 o
  -3   9  19        1.16       -0.81     11.50 o
  -2   9  19       88.91      107.59     17.22 o
  -1   9  19       48.06       38.52     19.10 o
   0   9  19      348.90      358.44     22.35 o
   1   9  19       48.09       53.43      8.42 o
   2   9  19       88.75       65.86     10.03 o
   3   9  19        1.17       -7.42      7.42 o
   4   9  19       22.05       33.60     10.22 o
  -3  10  19       80.35       60.88     55.06 o
  -2  10  19       81.79       82.65     17.06 o
  -1  10  19      166.12      138.43     19.40 o
   0  10  19       55.34       47.73     14.68 o
   1  10  19      166.31      173.73     12.15 o
   2  10  19       81.83       79.96     11.96 o
   3  10  19       80.38       94.14     11.56 o
  -2  11  19       49.55       53.99     16.17 o
  -1  11  19       13.58       17.79     13.73 o
   0  11  19      155.63      136.35     19.65 o
   1  11  19       13.56       21.73      9.73 o
   2  11  19       49.78       69.86     11.64 o
  -1  12  19      163.10      157.15     22.14 o
   0  12  19       12.57      -12.57     12.57 o
   1  12  19      163.29      212.55     23.88 o
   0   0  20     4251.69     3962.86    153.63 o
   1   0  20     4298.14     4164.06     68.67 o
   2   0  20     1074.33     1060.96     22.90 o
   3   0  20     2133.94     2125.78     42.72 o
   4   0  20      187.86      182.26     10.56 o
   5   0  20      234.94      240.43     13.44 o
   6   0  20      108.78       92.59     10.59 o
  -6   1  20        8.59        5.41      9.51 o
  -5   1  20      131.01      128.41     14.82 o
  -4   1  20      592.20      609.11     22.48 o
  -3   1  20      341.29      340.20     13.38 o
  -2   1  20     1715.27     1645.35     29.01 o
  -1   1  20      124.08      142.66      8.98 o
   0   1  20       10.13       34.46      6.23 o
   1   1  20      124.37      119.09      7.34 o
   2   1  20     1719.22     1644.88     31.15 o
   3   1  20      341.55      346.17     11.08 o
   4   1  20      592.99      561.37     17.60 o
   5   1  20      131.02      112.01     10.50 o
   6   1  20        8.61       10.91     10.95 o
  -6   2  20      286.06      308.33     18.54 o
  -5   2  20      417.36      452.56     23.25 o
  -4   2  20      245.58      255.19     14.43 o
  -3   2  20      140.90      140.03     12.04 o
  -2   2  20      333.31      310.08     11.55 o
  -1   2  20       40.85       38.87      5.56 o
   0   2  20       15.54        7.80      4.79 o
   1   2  20       40.85       47.30      6.66 o
   2   2  20      333.85      327.74     11.31 o
   3   2  20      141.35      132.44      8.25 o
   4   2  20      246.10      241.80     12.33 o
   5   2  20      417.50      392.22     18.62 o
   6   2  20      286.41      292.22     20.77 o
  -6   3  20       10.36        5.27      9.71 o
  -5   3  20      288.09      283.75     17.60 o
  -4   3  20       83.62       75.23      9.54 o
  -3   3  20      845.68      840.95     25.10 o
  -2   3  20     1218.88     1175.01     24.84 o
  -1   3  20     1288.98     1266.84     28.89 o
   0   3  20     1568.47     1501.37     32.24 o
   1   3  20     1289.03     1289.02     28.58 o
   2   3  20     1217.13     1184.33     28.57 o
   3   3  20      845.66      855.68     19.36 o
   4   3  20       83.31       72.41      8.28 o
   5   3  20      288.09      295.95     13.40 o
   6   3  20       10.34        5.48      8.67 o
  -5   4  20      139.06      146.64     13.86 o
  -4   4  20      287.25      290.58     15.07 o
  -3   4  20      575.76      536.83     19.82 o
  -2   4  20       54.26       60.40      8.46 o
  -1   4  20      387.31      340.80     15.55 o
   0   4  20      183.44      166.03     11.33 o
   1   4  20      387.32      368.80     13.52 o
   2   4  20       54.15       66.67      7.36 o
   3   4  20      575.50      548.29     14.89 o
   4   4  20      286.40      258.55     12.49 o
   5   4  20      138.94      128.22      9.82 o
  -5   5  20       18.23       10.14      9.41 o
  -4   5  20       32.62       16.19      8.34 o
  -3   5  20      213.09      196.04     13.01 o
  -2   5  20      586.57      534.60     30.87 o
  -1   5  20      556.49      443.83     17.70 o
   0   5  20      351.10      335.61     13.45 o
   1   5  20      557.19      465.05     15.45 o
   2   5  20      587.32      535.53     16.77 o
   3   5  20      213.34      213.01     13.17 o
   4   5  20       32.76       40.73      9.03 o
   5   5  20       18.09        3.88      8.08 o
  -5   6  20       38.53       60.04     30.08 o
  -4   6  20       62.06       73.65     12.49 o
  -3   6  20       75.73       81.91     12.23 o
  -2   6  20       65.43       98.32     32.98 o
  -1   6  20      190.63      175.72     14.21 o
   0   6  20       19.69       19.18      6.45 o
   1   6  20      191.45      184.38     10.66 o
   2   6  20       65.63       72.84      8.06 o
   3   6  20       76.15       58.80      8.74 o
   4   6  20       62.21       82.29     10.66 o
   5   6  20       38.59       36.07      9.43 o
  -5   7  20      292.95      297.20     40.85 o
  -4   7  20       36.33       17.28     10.45 o
  -3   7  20      233.24      242.42     17.96 o
  -2   7  20       75.97       55.63     14.06 o
  -1   7  20      105.52      117.13     16.17 o
   0   7  20       74.90       82.64      8.51 o
   1   7  20      105.45      102.53     12.20 o
   2   7  20       75.71       69.96      8.26 o
   3   7  20      233.45      276.71     14.50 o
   4   7  20       36.27       11.44      9.71 o
   5   7  20      293.29      306.60     17.49 o
  -4   8  20      303.19      282.47     20.08 o
  -3   8  20      115.49       81.39     16.06 o
  -2   8  20      445.86      405.77     27.71 o
  -1   8  20      393.76      332.57     25.10 o
   0   8  20      112.11       99.22      9.68 o
   1   8  20      393.63      379.53     15.36 o
   2   8  20      446.09      415.97     16.05 o
   3   8  20      115.22       83.49     10.26 o
   4   8  20      302.96      281.27     20.92 o
  -4   9  20       10.17        1.83     12.88 o
  -3   9  20      449.74      495.99     30.87 o
  -2   9  20       56.97       71.20     15.84 o
  -1   9  20      276.45      277.19     23.65 o
   0   9  20       27.62       14.48     10.23 o
   1   9  20      276.06      266.89     13.66 o
   2   9  20       57.13       47.62      9.61 o
   3   9  20      449.27      450.84     19.70 o
   4   9  20       10.21       18.24     10.05 o
  -3  10  20       18.74       19.35     14.00 o
  -2  10  20      120.64      183.39     23.80 o
  -1  10  20       17.25       20.89     14.02 o
   0  10  20       58.48       55.18     15.33 o
   1  10  20       17.27       13.15      8.14 o
   2  10  20      120.29      133.38     13.29 o
   3  10  20       18.66       26.93     13.96 o
  -2  11  20       49.96       50.46     16.97 o
  -1  11  20      261.30      279.71     32.92 o
   0  11  20       32.48       45.16     21.35 o
   1  11  20      261.82      289.69     26.08 o
   2  11  20       49.89       52.57     11.25 o
   1   0  21        5.68       27.40      7.12 o
   2   0  21       28.14       33.89      6.61 o
   3   0  21       93.25       87.73     12.71 o
   4   0  21        0.33       -4.03      6.67 o
   5   0  21      196.48      216.49     14.78 o
   6   0  21       62.09       85.44     29.52 o
  -6   1  21      374.29      387.37     21.59 o
  -5   1  21      212.01      251.58     16.89 o
  -4   1  21      212.36      222.90     12.97 o
  -3   1  21      620.86      629.73     18.76 o
  -2   1  21       57.07       65.35      7.38 o
  -1   1  21      360.75      361.33     13.52 o
   0   1  21       75.72       72.92      7.40 o
   1   1  21      361.48      350.47     13.64 o
   2   1  21       57.10       61.42     10.62 o
   3   1  21      621.73      657.72     20.60 o
   4   1  21      212.68      187.51     12.03 o
   5   1  21      212.38      217.71     14.72 o
   6   1  21      374.62      374.97     19.48 o
  -5   2  21       89.46       86.17     17.99 o
  -4   2  21      537.50      553.38     20.36 o
  -3   2  21       63.57       56.97      7.69 o
  -2   2  21      328.15      351.26     13.48 o
  -1   2  21        4.54        2.14      5.47 o
   0   2  21       80.59       72.14      7.50 o
   1   2  21        4.54       -4.09      5.14 o
   2   2  21      328.25      332.20     13.26 o
   3   2  21       63.37       67.77      7.69 o
   4   2  21      536.45      554.06     21.85 o
   5   2  21       89.28       50.94      9.99 o
  -5   3  21       27.81       34.49     10.83 o
  -4   3  21        4.66       -4.52      7.14 o
  -3   3  21       46.82       39.28      8.27 o
  -2   3  21      256.43      264.75     12.54 o
  -1   3  21      794.07      731.32     27.01 o
   0   3  21      952.57      910.71     23.74 o
   1   3  21      793.15      731.11     19.86 o
   2   3  21      256.47      269.76     12.03 o
   3   3  21       46.42       34.40     10.49 o
   4   3  21        4.60       -2.03      7.79 o
   5   3  21       27.91       15.07      9.35 o
  -5   4  21      249.92      261.93     17.74 o
  -4   4  21      115.26      136.18     11.94 o
  -3   4  21       34.69       46.66      8.65 o
  -2   4  21      108.54       97.97      9.90 o
  -1   4  21      139.72      123.45     10.50 o
   0   4  21      100.60      106.95      8.66 o
   1   4  21      140.40      137.64     15.02 o
   2   4  21      109.12       99.40      8.59 o
   3   4  21       34.87       35.80      6.94 o
   4   4  21      115.68      125.63     11.85 o
   5   4  21      249.88      278.28     16.23 o
  -5   5  21       36.72       20.32     15.87 o
  -4   5  21       71.44       79.79     10.48 o
  -3   5  21      108.34      101.26     15.52 o
  -2   5  21       13.00       11.06     10.95 o
  -1   5  21      474.82      445.26     22.71 o
   0   5  21        2.99        9.54      6.03 o
   1   5  21      475.37      408.69     15.00 o
   2   5  21       13.23       14.75      6.51 o
   3   5  21      108.81      117.01      9.17 o
   4   5  21       71.59       85.60     15.03 o
   5   5  21       36.72       48.08      9.76 o
  -5   6  21       49.45       55.82     15.52 o
  -4   6  21      272.81      238.38     24.25 o
  -3   6  21       73.31       77.99     15.17 o
  -2   6  21      148.03      154.53     31.66 o
  -1   6  21       63.01       67.83      9.67 o
   0   6  21       22.43       26.01      8.36 o
   1   6  21       63.26       70.10      8.36 o
   2   6  21      148.42      158.65     12.39 o
   3   6  21       73.47       68.38     17.82 o
   4   6  21      273.10      254.61     16.36 o
   5   6  21       49.57       33.47      9.77 o
  -4   7  21       14.42       13.64     10.71 o
  -3   7  21      276.43      248.79     22.73 o
  -2   7  21       83.97      129.60     17.41 o
  -1   7  21        4.88        3.27     11.08 o
   0   7  21      319.48      346.88     21.51 o
   1   7  21        4.94       -2.41      6.46 o
   2   7  21       84.08       89.93      9.23 o
   3   7  21      276.52      277.86     15.07 o
   4   7  21       14.40       13.93      9.13 o
  -4   8  21       34.75       14.02     14.81 o
  -3   8  21      253.15      290.10     24.76 o
  -2   8  21        6.38       -6.16     10.78 o
  -1   8  21      432.95      439.59     30.47 o
   0   8  21       26.51       14.51      8.24 o
   1   8  21      433.03      453.18     17.11 o
   2   8  21        6.43        2.09      6.81 o
   3   8  21      253.20      249.71     18.07 o
   4   8  21       34.83       29.01     10.10 o
  -3   9  21      295.61      306.62     26.22 o
  -2   9  21      207.69      224.18     22.89 o
  -1   9  21      219.05      256.96     42.11 o
   0   9  21      339.03      364.90     21.42 o
   1   9  21      219.11      251.24     13.85 o
   2   9  21      208.17      238.25     15.23 o
   3   9  21      295.81      281.94     16.56 o
  -2  10  21       75.61       60.70     17.04 o
  -1  10  21      298.30      372.47     28.37 o
   0  10  21       78.88      113.44     14.85 o
   1  10  21      298.95      345.99     18.70 o
   2  10  21       75.61       89.99     17.49 o
  -1  11  21      531.43      549.05     57.64 o
   0  11  21      246.01      263.93     20.16 o
   1  11  21      531.12      596.01     35.38 o
   0   0  22      849.37      865.54     36.05 o
   1   0  22      806.83      834.11     21.83 o
   2   0  22      171.18      170.65     13.16 o
   3   0  22      344.91      351.42     15.80 o
   4   0  22       11.47       -4.73      6.82 o
   5   0  22       10.81       29.26      9.55 o
  -5   1  22       18.99       20.72      9.66 o
  -4   1  22       77.25       85.55      9.84 o
  -3   1  22       25.75       21.48      7.77 o
  -2   1  22      243.14      257.78     11.80 o
  -1   1  22      221.24      220.54     11.01 o
   0   1  22      203.83      219.28     12.92 o
   1   1  22      221.37      208.93     10.85 o
   2   1  22      243.86      239.17     11.50 o
   3   1  22       25.83       34.74      9.27 o
   4   1  22       77.41       72.79     10.76 o
   5   1  22       19.04        0.41     11.59 o
  -5   2  22       11.30        8.59     11.12 o
  -4   2  22       15.61       12.18      7.69 o
  -3   2  22      165.13      154.26     11.38 o
  -2   2  22      157.44      162.78     14.86 o
  -1   2  22      298.38      302.87     14.84 o
   0   2  22      192.56      191.01     10.52 o
   1   2  22      298.58      297.56     12.73 o
   2   2  22      157.34      148.15      9.73 o
   3   2  22      165.00      155.61     19.18 o
   4   2  22       15.52       21.27      9.19 o
   5   2  22       11.27       20.44      9.14 o
  -5   3  22       42.90       50.72     13.91 o
  -4   3  22       70.28       67.69     11.32 o
  -3   3  22       36.79       39.82      8.29 o
  -2   3  22      316.57      294.16     15.89 o
  -1   3  22       82.24       70.60      9.12 o
   0   3  22       57.68       62.90      7.61 o
   1   3  22       82.50       77.04      8.07 o
   2   3  22      317.50      305.27     12.88 o
   3   3  22       37.07       25.81      7.57 o
   4   3  22       70.51       61.13     10.53 o
   5   3  22       42.83       46.95     10.00 o
  -5   4  22      151.74      178.26     19.49 o
  -4   4  22      172.04      188.26     15.65 o
  -3   4  22       66.14       55.76     10.60 o
  -2   4  22      170.26      188.64     14.92 o
  -1   4  22       64.86       56.07      9.00 o
   0   4  22        6.87       10.54      6.27 o
   1   4  22       64.66       70.52      8.15 o
   2   4  22      170.05      180.07     10.61 o
   3   4  22       66.22       71.26      8.22 o
   4   4  22      172.16      194.64     21.10 o
   5   4  22      151.94      161.75     20.70 o
  -5   5  22       29.33       34.24     19.57 o
  -4   5  22       78.48       55.85     15.21 o
  -3   5  22       46.75       61.84     14.58 o
  -2   5  22      450.12      438.20     27.11 o
  -1   5  22      269.33      293.56     15.30 o
   0   5  22      215.37      228.78     19.31 o
   1   5  22      269.43      284.07     13.00 o
   2   5  22      449.50      429.29     15.76 o
   3   5  22       46.67       54.39     10.46 o
   4   5  22       78.22       66.20     17.43 o
   5   5  22       29.20       22.49      9.54 o
  -4   6  22       25.47       41.09     14.65 o
  -3   6  22       27.98       22.25     12.33 o
  -2   6  22      245.93      229.51     21.31 o
  -1   6  22      169.70      162.99     14.77 o
   0   6  22      419.04      383.15     17.69 o
   1   6  22      169.93      172.74     10.91 o
   2   6  22      246.70      231.11     14.82 o
   3   6  22       28.07       27.50      8.34 o
   4   6  22       25.66       42.95     20.76 o
  -4   7  22       42.62       46.71     15.11 o
  -3   7  22      312.93      286.27     24.77 o
  -2   7  22       98.59       93.15     31.07 o
  -1   7  22      276.42      266.10     18.21 o
   0   7  22      166.76      151.60     12.96 o
   1   7  22      276.49      234.85     12.84 o
   2   7  22       98.43       72.75      9.03 o
   3   7  22      313.13      326.21     16.55 o
   4   7  22       42.78       45.98     15.26 o
  -3   8  22      151.87      119.57     22.08 o
  -2   8  22      329.64      404.91     46.40 o
  -1   8  22      265.97      278.06     26.84 o
   0   8  22      237.39      214.41     19.27 o
   1   8  22      265.76      259.37     14.50 o
   2   8  22      329.92      338.04     21.62 o
   3   8  22      151.59      162.64     13.17 o
  -3   9  22        2.49        7.50     14.06 o
  -2   9  22       97.20      103.09     18.24 o
  -1   9  22      486.66      542.97     32.95 o
   0   9  22       45.73       60.30     14.09 o
   1   9  22      487.31      530.81     22.20 o
   2   9  22       97.13       91.55     11.88 o
   3   9  22        2.50        9.33     10.21 o
  -2  10  22       50.76       48.59     16.32 o
  -1  10  22      120.63      144.96     20.70 o
   0  10  22        0.04       17.41     11.43 o
   1  10  22      120.82      139.03     15.81 o
   2  10  22       50.48       53.86     11.31 o
   1   0  23       23.24       35.75      7.07 o
   2   0  23       43.69       47.15     10.57 o
   3   0  23       21.68       15.44      7.55 o
   4   0  23       89.88       92.14     12.92 o
   5   0  23      212.44      260.96     16.99 o
  -5   1  23      253.03      270.71     17.41 o
  -4   1  23      173.62      168.60     12.50 o
  -3   1  23      492.51      484.48     19.14 o
  -2   1  23       22.64       22.06      6.67 o
  -1   1  23      353.32      361.67     16.46 o
   0   1  23        7.54        5.45      6.95 o
   1   1  23      353.90      382.23     19.55 o
   2   1  23       22.73        8.75      6.17 o
   3   1  23      493.01      479.63     18.40 o
   4   1  23      174.01      197.64     14.38 o
   5   1  23      252.99      264.11     17.03 o
  -5   2  23       22.71       32.93     17.39 o
  -4   2  23      228.97      232.78     14.31 o
  -3   2  23       15.74       17.62     10.53 o
  -2   2  23       66.34       72.79      9.89 o
  -1   2  23       68.46       68.99      9.19 o
   0   2  23        7.40        9.38      7.01 o
   1   2  23       68.64       82.08      8.34 o
   2   2  23       66.41       59.93      7.75 o
   3   2  23       15.87       10.11      7.28 o
   4   2  23      228.71      262.16     16.25 o
   5   2  23       22.65        2.85      8.91 o
  -5   3  23       11.58       35.58     13.41 o
  -4   3  23       80.92       83.72     14.48 o
  -3   3  23       58.68       69.96      9.72 o
  -2   3  23       59.51       59.94     17.56 o
  -1   3  23       99.89       75.35      9.63 o
   0   3  23       54.00       61.47      9.02 o
   1   3  23      100.11       93.93      8.72 o
   2   3  23       59.75       58.98      8.00 o
   3   3  23       58.89       66.69      9.36 o
   4   3  23       81.22       86.16     11.49 o
   5   3  23       11.48        5.82      9.23 o
  -4   4  23      116.39      122.37     17.87 o
  -3   4  23       58.31       54.27     11.59 o
  -2   4  23      134.18      131.58     14.98 o
  -1   4  23      155.78      143.37     15.09 o
   0   4  23      246.94      241.31     14.11 o
   1   4  23      155.82      154.58     10.43 o
   2   4  23      133.98      137.95     10.07 o
   3   4  23       58.22       50.18      8.85 o
   4   4  23      116.37       96.76     11.77 o
  -4   5  23       30.72       43.79     14.47 o
  -3   5  23       31.29       37.58     13.76 o
  -2   5  23      107.42      110.44     19.24 o
  -1   5  23       38.00       35.95      8.64 o
   0   5  23      187.96      198.24     13.48 o
   1   5  23       37.98       27.91      7.22 o
   2   5  23      107.95      116.33      9.65 o
   3   5  23       31.53       30.03     13.46 o
   4   5  23       30.75       57.17     10.92 o
  -4   6  23       33.41       50.04     15.45 o
  -3   6  23       27.10       36.16     13.96 o
  -2   6  23      145.73      135.90     24.72 o
  -1   6  23       31.42       30.97     10.67 o
   0   6  23      508.36      448.91     19.24 o
   1   6  23       31.45       31.75      7.70 o
   2   6  23      146.29      138.29     12.92 o
   3   6  23       27.11       28.78     14.84 o
   4   6  23       33.38       45.09     10.61 o
  -3   7  23      138.43      107.80     18.14 o
  -2   7  23      307.40      316.22     29.15 o
  -1   7  23      438.74      449.72     23.18 o
   0   7  23      627.32      678.89     25.15 o
   1   7  23      438.38      443.59     17.22 o
   2   7  23      306.90      310.75     14.80 o
   3   7  23      138.25      135.01     14.11 o
  -3   8  23       65.16       81.17     27.96 o
  -2   8  23      168.78      153.45     20.55 o
  -1   8  23      511.97      504.51     25.01 o
   0   8  23      527.96      559.16     25.90 o
   1   8  23      512.23      502.77     29.98 o
   2   8  23      168.43      169.89     13.74 o
   3   8  23       65.15       49.18     10.20 o
  -2   9  23      141.43      172.38     21.72 o
  -1   9  23      107.99      120.80     15.44 o
   0   9  23      463.75      518.29     25.73 o
   1   9  23      107.68      127.59     22.31 o
   2   9  23      141.59      153.29     13.95 o
  -1  10  23      242.74      261.96     26.33 o
   0  10  23        0.74       -5.66     10.94 o
   1  10  23      242.90      245.65     25.37 o
   0   0  24        0.72       -0.69     15.86 o
   1   0  24      192.74      205.32     13.36 o
   2   0  24        8.33        5.02      6.57 o
   3   0  24        7.77        6.84      7.62 o
   4   0  24       14.40        1.13      9.70 o
   5   0  24       97.69      118.84     18.07 o
  -5   1  24       82.75       74.48     12.52 o
  -4   1  24      112.76      118.06     11.58 o
  -3   1  24      211.90      237.43     21.50 o
  -2   1  24      112.94       89.62     11.63 o
  -1   1  24      434.86      428.29     18.17 o
   0   1  24      168.31      169.19     12.31 o
   1   1  24      434.50      422.98     18.00 o
   2   1  24      112.70      110.05      9.33 o
   3   1  24      211.55      210.57     13.25 o
   4   1  24      112.91      105.80     12.69 o
   5   1  24       82.72       85.36     13.04 o
  -4   2  24      320.83      342.12     17.12 o
  -3   2  24       14.13        7.21     12.02 o
  -2   2  24      540.15      554.12     23.90 o
  -1   2  24      205.49      212.73     13.57 o
   0   2  24      261.32      253.91     20.17 o
   1   2  24      205.56      219.32     12.85 o
   2   2  24      539.44      514.23     27.12 o
   3   2  24       14.11       25.46      8.11 o
   4   2  24      320.56      348.31     19.13 o
  -4   3  24       90.60      105.12     11.58 o
  -3   3  24      203.06      198.33     18.19 o
  -2   3  24      249.03      221.96     22.75 o
  -1   3  24      156.51      168.68     13.15 o
   0   3  24      102.62      105.28     11.05 o
   1   3  24      156.18      155.11     10.56 o
   2   3  24      248.99      255.98     19.26 o
   3   3  24      202.70      215.74     17.35 o
   4   3  24       90.78       89.79     13.69 o
  -4   4  24       32.05       32.75     14.58 o
  -3   4  24       40.91       28.79     13.34 o
  -2   4  24        1.79        1.11      8.60 o
  -1   4  24       66.73       79.33     10.46 o
   0   4  24       78.86       44.41      9.22 o
   1   4  24       66.86       72.37     10.20 o
   2   4  24        1.81       -6.29      6.29 o
   3   4  24       40.99       31.70     14.48 o
   4   4  24       31.79       25.10     13.34 o
  -4   5  24       74.17       49.18     15.39 o
  -3   5  24       28.05       34.27     11.60 o
  -2   5  24       54.80       61.75     12.05 o
  -1   5  24      142.09      131.04     14.23 o
   0   5  24      101.98       95.06     11.09 o
   1   5  24      142.09      158.52     10.89 o
   2   5  24       54.62       54.14      8.34 o
   3   5  24       28.02       25.53      9.89 o
   4   5  24       74.31       60.29     11.66 o
  -3   6  24       54.56       27.29     16.92 o
  -2   6  24      264.63      263.49     18.84 o
  -1   6  24      193.58      195.21     24.88 o
   0   6  24      251.62      256.69     15.74 o
   1   6  24      193.65      184.85     13.80 o
   2   6  24      264.61      253.86     13.60 o
   3   6  24       54.47       72.25     11.72 o
  -3   7  24        0.70      -11.85     11.85 o
  -2   7  24      118.98      106.65     14.93 o
  -1   7  24        2.03       15.09     10.72 o
   0   7  24        0.98        4.58      9.92 o
   1   7  24        2.00        6.64      8.52 o
   2   7  24      119.13      112.71     10.77 o
   3   7  24        0.75        6.63      9.43 o
  -2   8  24       34.51       66.56     16.56 o
  -1   8  24       30.77       30.12     12.96 o
   0   8  24       95.95      151.20     16.01 o
   1   8  24       30.91       27.95      9.94 o
   2   8  24       34.77       36.57     10.25 o
  -1   9  24       68.32       87.62     16.91 o
   0   9  24        0.42        2.29     10.38 o
   1   9  24       68.04       79.07     20.44 o
   1   0  25        1.55       -2.66      7.22 o
   2   0  25      249.32      274.98     18.16 o
   3   0  25       46.61       47.42      9.55 o
   4   0  25      462.16      463.00     22.62 o
  -4   1  25      155.44      180.28     15.71 o
  -3   1  25      221.48      231.28     14.48 o
  -2   1  25      101.27       94.93     12.82 o
  -1   1  25       14.04       21.98      8.42 o
   0   1  25        8.44       18.39      8.25 o
   1   1  25       13.93       17.05      8.02 o
   2   1  25      101.12       95.91      9.49 o
   3   1  25      221.36      228.70     14.13 o
   4   1  25      155.04      184.56     15.35 o
  -4   2  25       38.06       26.94     11.11 o
  -3   2  25       48.95       28.88     11.10 o
  -2   2  25      572.42      594.24     25.46 o
  -1   2  25       79.77       55.97      9.83 o
   0   2  25     1318.08     1274.71     34.89 o
   1   2  25       79.86       71.55     10.10 o
   2   2  25      571.22      561.97     21.86 o
   3   2  25       49.01       51.77     16.91 o
   4   2  25       37.85       44.03     10.80 o
  -4   3  25        3.10        7.01     10.45 o
  -3   3  25       56.22       53.65     17.33 o
  -2   3  25       11.88        2.27      9.30 o
  -1   3  25      467.44      491.74     20.08 o
   0   3  25       85.69       70.62     10.32 o
   1   3  25      466.71      468.70     19.67 o
   2   3  25       12.03       10.00      7.15 o
   3   3  25       55.79       40.70      9.25 o
   4   3  25        3.14        7.61     13.32 o
  -4   4  25       67.56       67.53     19.29 o
  -3   4  25       65.57       56.89     12.08 o
  -2   4  25       15.17       22.52     10.50 o
  -1   4  25       93.23       92.83     13.19 o
   0   4  25       63.68       66.99     18.23 o
   1   4  25       93.48       86.43     10.78 o
   2   4  25       14.98        9.01      9.12 o
   3   4  25       65.79       87.70     22.70 o
   4   4  25       67.62       76.86     11.91 o
  -3   5  25       26.30       37.43     12.06 o
  -2   5  25       78.87       96.03     13.86 o
  -1   5  25       46.02       35.57     11.34 o
   0   5  25      185.51      189.08     14.05 o
   1   5  25       45.90       42.56      9.92 o
   2   5  25       79.20       74.52     10.47 o
   3   5  25       26.33       28.26     10.62 o
  -3   6  25      148.50      127.57     16.06 o
  -2   6  25        3.10       -9.58      9.58 o
  -1   6  25      147.00      151.58     15.66 o
   0   6  25       16.78       12.78      8.74 o
   1   6  25      147.06      167.50     13.80 o
   2   6  25        3.08       11.45      8.73 o
   3   6  25      148.69      182.44     15.48 o
  -2   7  25       94.91      108.45     15.12 o
  -1   7  25       25.74       13.57     10.86 o
   0   7  25      166.83      177.36     16.87 o
   1   7  25       25.77       10.11      9.08 o
   2   7  25       94.90       75.06     11.52 o
  -1   8  25      225.62      282.83     20.77 o
   0   8  25       48.62       86.30     14.50 o
   1   8  25      225.66      295.54     17.90 o
   0   0  26     1581.07     1475.44     55.42 o
   1   0  26      108.26      115.85     11.89 o
   2   0  26      605.82      568.69     25.59 o
   3   0  26        1.83       16.54     10.43 o
   4   0  26        2.43       -2.86      9.97 o
  -4   1  26       25.49       26.96     11.07 o
  -3   1  26       46.97       33.94     11.49 o
  -2   1  26      212.76      227.09     17.30 o
  -1   1  26      413.76      378.26     18.59 o
   0   1  26       88.17       81.55     11.93 o
   1   1  26      413.69      419.35     18.87 o
   2   1  26      213.21      214.57     16.92 o
   3   1  26       46.95       41.10      9.88 o
   4   1  26       25.60       31.53     10.94 o
  -4   2  26       18.23       16.45     13.60 o
  -3   2  26       58.59       45.10     11.79 o
  -2   2  26       26.29       14.70      9.99 o
  -1   2  26      169.67      173.40     13.55 o
   0   2  26        9.94       11.77      8.29 o
   1   2  26      169.90      153.95     15.59 o
   2   2  26       26.59       25.75     10.30 o
   3   2  26       58.73       66.54     10.31 o
   4   2  26       18.32       14.60     10.22 o
  -3   3  26       88.62       83.62     13.45 o
  -2   3  26      141.22      147.00     15.44 o
  -1   3  26       43.88       40.47     11.34 o
   0   3  26       65.15       70.59     16.81 o
   1   3  26       44.23       36.77     14.83 o
   2   3  26      141.35      117.69     12.25 o
   3   3  26       88.95       85.20     11.00 o
  -3   4  26       87.91       66.02     14.29 o
  -2   4  26       49.56       49.70     12.67 o
  -1   4  26       21.71       20.89     13.49 o
   0   4  26        9.30       14.73      9.02 o
   1   4  26       21.67       27.32      9.49 o
   2   4  26       49.75       56.21     10.40 o
   3   4  26       88.24      101.78     13.42 o
  -3   5  26      222.89      256.89     33.47 o
  -2   5  26       27.08       23.61     11.51 o
  -1   5  26      140.36      173.14     16.55 o
   0   5  26      149.74      163.12     13.67 o
   1   5  26      139.96      150.33     13.39 o
   2   5  26       27.11       25.56      9.54 o
   3   5  26      222.46      220.42     17.17 o
  -2   6  26      244.39      238.89     19.61 o
  -1   6  26      164.02      149.80     16.59 o
   0   6  26       38.23       56.23     12.67 o
   1   6  26      164.02      167.66     15.81 o
   2   6  26      244.00      263.51     16.83 o
  -1   7  26       67.15       74.56     13.86 o
   0   7  26       30.98       39.78     12.42 o
   1   7  26       67.03       42.53     12.16 o
   1   0  27        3.53        2.06      8.23 o
   2   0  27      154.43      153.48     15.38 o
   3   0  27        0.45       -3.85     10.24 o
  -3   1  27       12.57        9.20     16.59 o
  -2   1  27       82.74       91.46     19.28 o
  -1   1  27       74.10       89.95     11.64 o
   0   1  27       17.24       38.13      9.74 o
   1   1  27       74.06       91.57     11.58 o
   2   1  27       83.02       75.68     12.96 o
   3   1  27       12.37        7.52     10.54 o
  -3   2  27      153.74      156.28     16.43 o
  -2   2  27      187.51      215.52     17.74 o
  -1   2  27       31.93       27.75      9.34 o
   0   2  27      176.58      228.48     15.07 o
   1   2  27       31.93       14.38      8.86 o
   2   2  27      187.18      189.11     21.64 o
   3   2  27      154.14      154.41     15.96 o
  -3   3  27      215.12      282.80     20.46 o
  -2   3  27        6.65       -0.72     14.35 o
  -1   3  27       31.51        7.88     10.78 o
   0   3  27       50.27       64.77     10.55 o
   1   3  27       31.68       26.05      9.30 o
   2   3  27        6.77        1.72      9.84 o
   3   3  27      215.37      230.44     17.67 o
  -2   4  27       30.08       20.68     15.79 o
  -1   4  27      108.88      108.84     14.58 o
   0   4  27      189.35      193.31     14.92 o
   1   4  27      108.88      103.89     12.30 o
   2   4  27       30.32       35.33     10.08 o
  -2   5  27       82.46       78.95     14.14 o
  -1   5  27      454.58      509.98     34.04 o
   0   5  27       27.46       32.33     10.19 o
   1   5  27      454.01      504.80     22.80 o
   2   5  27       82.22       71.71     11.66 o
  -1   6  27       31.97       33.31     12.51 o
   0   6  27      253.49      282.59     20.61 o
   1   6  27       31.96       28.00     10.50 o
   0   0  28       96.74      120.14     21.88 o
   1   0  28      365.27      375.60     19.28 o
   2   0  28       36.08       35.57     11.98 o
  -2   1  28      213.92      223.84     18.70 o
  -1   1  28      129.76      165.38     16.47 o
   0   1  28      247.40      277.80     28.15 o
   1   1  28      128.85      137.88     13.33 o
   2   1  28      214.09      231.31     18.33 o
  -2   2  28      115.96      127.13     15.65 o
  -1   2  28       72.81      102.88     24.83 o
   0   2  28      373.90      405.90     20.14 o
   1   2  28       72.63       68.45     11.27 o
   2   2  28      116.23      144.33     15.88 o
  -2   3  28       60.54       70.08     13.58 o
  -1   3  28       70.22       76.71     13.86 o
   0   3  28       81.21       76.72     11.82 o
   1   3  28       70.32       92.54     12.19 o
   2   3  28       60.67       31.24     14.93 o
  -2   4  28      146.03      142.95     16.81 o
  -1   4  28      156.12      160.57     17.03 o
   0   4  28        8.39       10.46      9.60 o
   1   4  28      156.21      157.39     14.41 o
   2   4  28      145.49      131.16     17.01 o
  -1   5  28       29.25       21.31     12.04 o
   0   5  28       70.82       72.01     13.86 o
   1   5  28       29.17        6.79      9.68 o
   1   0  29      238.43      252.21     19.65 o
   2   0  29      120.09      106.97     25.37 o
  -1   1  29      601.00      663.70     29.43 o
   0   1  29      151.81      185.89     15.34 o
   1   1  29      600.58      636.06     25.21 o
  -1   2  29       46.04       49.14     16.33 o
   0   2  29       11.40        3.90      9.56 o
   1   2  29       46.23       50.50     11.45 o
  -1   3  29       66.62       59.27     22.46 o
   0   3  29      123.59      146.56     17.54 o
   1   3  29       66.71       38.83     11.23 o
 
